# Supplementary material for: Methyl 3-(4-{6-methyl-4-[3-(trifluoro­meth­yl)phen­yl]pyridazin-3-yl­oxy}phen­yl)propanoate
Source: Acta Crystallogr Sect E Struct Rep Online. 2008 May 10;64(Pt 6):o1044. doi: 10.1107/S1600536808013342 (PMC2961364; doi:10.1107/S1600536808013342)
Supplement: Supplementary file 1 [file e-64-o1044-sup1.cif]

##############################################################################
###                                                                        ###
###        Electronic paper (Acta Crystallographica Section E)             ###
###                                                                        ###
##############################################################################
#                                                                            #
# This CIF contains the data in a paper accepted for publication in Acta     #
# Crystallographica Section E. It conforms to the requirements of Notes      #
# for Authors for Section E, and has been peer reviewed under the auspices   #
# of the IUCr Commission on Journals.                                        #
#                                                                            #
# Full details of the Crystallographic Information File format               #
# are given in the paper "The Crystallographic Information File (CIF):       #
# a New Standard Archive File for Crystallography" by S. R. Hall, F. H.      #
# Allen and I. D. Brown [Acta Cryst. (1991), A47, 655-685].                  #
#                                                                            #
# The current version of the core CIF dictionary is obtainable from          #
# ftp://ftp.iucr.org/pub/cif_core.dic. The current version number is 2.4.    #
#                                                                            #
# Software is freely available for graphical display of the structure(s) in  #
# this CIF.  For information consult the CIF home page http://www.iucr.org/  #
# cif/home.html                                                              #
#                                                                            #
# This file may be used for bona fide research purposes within the           #
# scientific community so long as proper attribution is given to the journal # 
# article from which it was obtained.                                        #
#                                                                            #
##############################################################################
                                             
data_global
_audit_creation_method     'form.cif (version 2.0)'
_journal_data_validation_number     ?
_journal_date_recd_electronic     2008-04-14
_journal_date_accepted     2008-05-06
_journal_name_full     'Acta Crystallographica, Section E'
_journal_year     2008
_journal_volume     64
_journal_issue      6
_journal_page_first     o1044
_journal_page_last     o1044
_journal_paper_category     QO
_journal_coeditor_code     CI2581
_publ_contact_author_name     'Xiao-Mao Zou'
_publ_contact_author_address
;
State Key Laboratory of  Elemento-Organic Chemistry
Nankai University
Tianjin 300071
P.R.China
;
_publ_contact_author_email     zyq8165@nankai.edu.cn
_publ_contact_author_fax     ?
_publ_contact_author_phone     '8622 23506567'
_publ_section_title
;\
Methyl
3-(4-{6-methyl-4-[3-(trifluoromethyl)phenyl]pyridazin-3-yloxy}phenyl)\
propanoate
;
loop_
    _publ_author_name
    _publ_author_footnote
    _publ_author_address
    'Yu-Hong Xiao' .
;
State Key Laboratory and Institute of Elemento-Organic Chemistry
Nankai University
Tianjin 300071
People's Republic of China
;
    'You-Quan Zhu' .
;
State Key Laboratory and Institute of Elemento-Organic Chemistry
Nankai University
Tianjin 300071
People's Republic of China
;
    'Xiao-Mao Zou' .
;
State Key Laboratory and Institute of Elemento-Organic Chemistry
Nankai University
Tianjin 300071
People's Republic of China
;
    'Fang-Zhong Hu' .
;
State Key Laboratory and Institute of Elemento-Organic Chemistry
Nankai University
Tianjin 300071
People's Republic of China
;
    'Hua-Zheng Yang' .
;
State Key Laboratory and Institute of Elemento-Organic Chemistry
Nankai University
Tianjin 300071
People's Republic of China
;
data_I
_chemical_name_systematic
;
Methyl 3-(4-{6-methyl-4-[3-(trifluoromethyl)phenyl]pyridazin-3-
yloxy}phenyl)propanoate
;
_chemical_name_common     ?
_chemical_formula_moiety     'C22 H19 F3 N2 O3'
_chemical_formula_sum     'C22 H19 F3 N2 O3'
_chemical_formula_iupac     'C22 H19 F3 N2 O3'
_chemical_formula_weight     416.39
_chemical_melting_point     ?
_symmetry_cell_setting     Triclinic
_symmetry_space_group_name_H-M     'P -1'
_symmetry_space_group_name_Hall     '-P 1'
loop_
    _symmetry_equiv_pos_as_xyz
    'x, y, z'
    '-x, -y, -z'
_cell_length_a     9.4916(19)
_cell_length_b     10.232(2)
_cell_length_c     11.022(2)
_cell_angle_alpha     81.70(3)
_cell_angle_beta     65.12(3)
_cell_angle_gamma     78.92(3)
_cell_volume     950.6(4)
_cell_formula_units_Z     2
_cell_measurement_reflns_used     2351
_cell_measurement_theta_min     2.032
_cell_measurement_theta_max     27.900
_cell_measurement_temperature     113(2)
_exptl_crystal_description     Plate
_exptl_crystal_colour     colourless
_exptl_crystal_size_max     0.20
_exptl_crystal_size_mid     0.16
_exptl_crystal_size_min     0.06
_exptl_crystal_density_diffrn     1.455
_exptl_crystal_density_meas     ?
_exptl_crystal_density_method     'not measured'
_exptl_crystal_F_000     432
_exptl_absorpt_coefficient_mu     0.117
_exptl_absorpt_correction_type     multi-scan
_exptl_absorpt_process_details     '(CrystalClear; Rigaku/MSC, 2005)'
_exptl_absorpt_correction_T_min     0.9770
_exptl_absorpt_correction_T_max     0.9930
_exptl_special_details
;
;
_diffrn_ambient_temperature     113(2)
_diffrn_radiation_type     MoK\a
_diffrn_radiation_wavelength     0.71073
_diffrn_radiation_source     'rotating anode'
_diffrn_radiation_monochromator     confocal
_diffrn_measurement_device_type     'Rigaku Saturn CCD area-detector'
_diffrn_measurement_method     '\w and \f'
_diffrn_detector_area_resol_mean     7.31
_diffrn_reflns_number     5529
_diffrn_reflns_av_R_equivalents     0.0542
_diffrn_reflns_av_sigmaI/netI     0.1058
_diffrn_reflns_theta_min     2.03
_diffrn_reflns_theta_max     25.02
_diffrn_reflns_theta_full     25.02
_diffrn_measured_fraction_theta_max     0.991
_diffrn_measured_fraction_theta_full     0.991
_diffrn_reflns_limit_h_min     -10
_diffrn_reflns_limit_h_max     11
_diffrn_reflns_limit_k_min     -12
_diffrn_reflns_limit_k_max     11
_diffrn_reflns_limit_l_min     -13
_diffrn_reflns_limit_l_max     11
_diffrn_standards_number     0
_diffrn_standards_interval_count     .
_diffrn_standards_interval_time     .
_diffrn_standards_decay_%     ?
_refine_special_details
;
Refinement of <i>F</i>^2^ against ALL reflections. The weighted <i>R</i>-factor
<i>wR</i> and goodness of fit <i>S</i> are based on <i>F</i>^2^, conventional
<i>R</i>-factors <i>R</i> are based on <i>F</i>, with <i>F</i> set to zero for
negative <i>F</i>^2^. The threshold expression of <i>F</i>^2^ >
\s(<i>F</i>^2^) is used only for calculating <i>R</i>-factors(gt) <i>etc</i>.
and is not relevant to the choice of reflections for refinement.
<i>R</i>-factors based on <i>F</i>^2^ are statistically about twice as large
as those based on <i>F</i>, and <i>R</i>- factors based on ALL data will be
even larger.
;
_reflns_number_total     3319
_reflns_number_gt     1862
_reflns_threshold_expression     I>2\s(I)
_refine_ls_structure_factor_coef     Fsqd
_refine_ls_matrix_type     full
_refine_ls_R_factor_all     0.0881
_refine_ls_R_factor_gt     0.0548
_refine_ls_wR_factor_gt     0.1260
_refine_ls_wR_factor_ref     0.1470
_refine_ls_goodness_of_fit_ref     1.062
_refine_ls_restrained_S_all     1.124
_refine_ls_number_reflns     3319
_refine_ls_number_parameters     301
_refine_ls_number_restraints     72
_refine_ls_hydrogen_treatment     constr
_refine_ls_weighting_scheme     calc
_refine_ls_weighting_details
                 'calc w=1/[\s^2^(Fo^2^)+(0.0675P)^2^] where P=(Fo^2^+2Fc^2^)/3'
_atom_sites_solution_hydrogens     geom
_atom_sites_solution_primary     direct
_atom_sites_solution_secondary     difmap
_refine_ls_shift/su_max     0.003
_refine_ls_shift/su_mean     0.000
_refine_diff_density_max     0.395
_refine_diff_density_min     -0.391
_refine_ls_extinction_method     none
_refine_ls_extinction_coef     ?
loop_
    _atom_type_symbol
    _atom_type_description
    _atom_type_scat_dispersion_real
    _atom_type_scat_dispersion_imag
    _atom_type_scat_source
    'C' 'C' 0.0033 0.0016
                         'International Tables Vol C Tables 4.2.6.8 and 6.1.1.4'
    'H' 'H' 0.0000 0.0000
                         'International Tables Vol C Tables 4.2.6.8 and 6.1.1.4'
    'N' 'N' 0.0061 0.0033
                         'International Tables Vol C Tables 4.2.6.8 and 6.1.1.4'
    'O' 'O' 0.0106 0.0060
                         'International Tables Vol C Tables 4.2.6.8 and 6.1.1.4'
    'F' 'F' 0.0171 0.0103
                         'International Tables Vol C Tables 4.2.6.8 and 6.1.1.4'
_computing_data_collection     'CrystalClear (Rigaku/MSC, 2005)'
_computing_cell_refinement     'CrystalClear (Rigaku/MSC, 2005)'
_computing_data_reduction     'CrystalClear (Rigaku/MSC, 2005)'
_computing_structure_solution     'SHELXS97 (Sheldrick, 2008)'
_computing_structure_refinement     'SHELXL97 (Sheldrick, 2008)'
_computing_molecular_graphics     'SHELXTL (Sheldrick, 2008)'
_computing_publication_material     'SHELXL97 (Sheldrick, 2008)'
loop_
    _atom_site_type_symbol
    _atom_site_label
    _atom_site_fract_x
    _atom_site_fract_y
    _atom_site_fract_z
    _atom_site_U_iso_or_equiv
    _atom_site_adp_type
    _atom_site_calc_flag
    _atom_site_refinement_flags
    _atom_site_occupancy
    _atom_site_disorder_assembly
    _atom_site_disorder_group
    F F1 1.0340(5) 0.3434(7) 0.0132(7) 0.0359(15) Uani d PDU 0.636(12) A 1
    F F2 0.8747(11) 0.3445(7) -0.0736(7) 0.072(2) Uani d PDU 0.636(12) A 1
    F F3 0.7991(6) 0.4176(6) 0.1223(8) 0.079(3) Uani d PDU 0.636(12) A 1
    F F1' 1.0297(11) 0.3418(14) -0.0418(14) 0.071(4) Uani d PDU 0.364(12) A 2
    F F2' 0.7900(12) 0.3936(8) -0.0042(15) 0.055(3) Uani d PDU 0.364(12) A 2
    F F3' 0.8553(19) 0.4059(12) 0.1421(11) 0.076(4) Uani d PDU 0.364(12) A 2
    O O1 0.39298(18) 0.1498(2) 0.2418(2) 0.0286(6) Uani d . 1 . .
    O O2 -0.5057(2) 0.5985(2) 0.6250(2) 0.0409(7) Uani d . 1 . .
    O O3 -0.4466(2) 0.7531(2) 0.4543(2) 0.0330(6) Uani d . 1 . .
    N N1 0.3114(2) -0.1545(3) 0.1899(3) 0.0246(7) Uani d . 1 A .
    N N2 0.2934(2) -0.0267(3) 0.2179(3) 0.0251(7) Uani d . 1 . .
    C C1 0.8892(3) 0.3235(3) 0.0444(3) 0.0327(9) Uani d D 1 . .
    C C2 0.8618(3) 0.1868(3) 0.1025(3) 0.0228(8) Uani d . 1 A .
    C C3 0.9650(3) 0.1072(3) 0.1502(3) 0.0258(8) Uani d . 1 . .
    H H3 1.0518 0.1399 0.1464 0.031 Uiso calc R 1 A .
    C C4 0.9393(3) -0.0202(3) 0.2033(3) 0.0266(8) Uani d . 1 A .
    H H4 1.0083 -0.0738 0.2361 0.032 Uiso calc R 1 . .
    C C5 0.8108(3) -0.0688(3) 0.2079(3) 0.0241(8) Uani d . 1 . .
    H H5 0.7947 -0.1555 0.2430 0.029 Uiso calc R 1 A .
    C C6 0.7056(2) 0.0103(3) 0.1608(3) 0.0194(7) Uani d . 1 A .
    C C7 0.7313(3) 0.1389(3) 0.1080(3) 0.0205(7) Uani d . 1 . .
    H H7 0.6616 0.1931 0.0763 0.025 Uiso calc R 1 A .
    C C8 0.5697(3) -0.0462(3) 0.1662(3) 0.0191(7) Uani d . 1 . .
    C C9 0.5840(3) -0.1748(3) 0.1379(3) 0.0227(7) Uani d . 1 A .
    H H9 0.6818 -0.2278 0.1092 0.027 Uiso calc R 1 . .
    C C10 0.4511(3) -0.2271(3) 0.1519(3) 0.0216(7) Uani d . 1 . .
    C C11 0.4609(3) -0.3680(3) 0.1257(3) 0.0319(9) Uani d . 1 A .
    H H11A 0.3575 -0.3868 0.1466 0.048 Uiso calc R 1 . .
    H H11B 0.5055 -0.4269 0.1806 0.048 Uiso calc R 1 . .
    H H11C 0.5259 -0.3811 0.0329 0.048 Uiso calc R 1 . .
    C C12 0.4159(3) 0.0228(3) 0.2087(3) 0.0202(7) Uani d . 1 A .
    C C13 0.2387(3) 0.2146(3) 0.3058(3) 0.0260(8) Uani d . 1 . .
    C C14 0.1408(3) 0.1712(3) 0.4317(3) 0.0353(10) Uani d . 1 . .
    H H14 0.1721 0.0931 0.4743 0.042 Uiso calc R 1 . .
    C C15 -0.0044(3) 0.2448(3) 0.4941(3) 0.0340(9) Uani d . 1 . .
    H H15 -0.0710 0.2150 0.5792 0.041 Uiso calc R 1 . .
    C C16 -0.0543(3) 0.3619(3) 0.4340(3) 0.0215(7) Uani d . 1 . .
    C C17 0.0473(3) 0.4015(3) 0.3070(3) 0.0311(9) Uani d . 1 . .
    H H17 0.0168 0.4794 0.2636 0.037 Uiso calc R 1 . .
    C C18 0.1928(3) 0.3285(3) 0.2428(3) 0.0324(9) Uani d . 1 . .
    H H18 0.2593 0.3568 0.1570 0.039 Uiso calc R 1 . .
    C C19 -0.2110(3) 0.4412(3) 0.5096(3) 0.0250(8) Uani d . 1 . .
    H H19A -0.2905 0.3833 0.5370 0.030 Uiso calc R 1 . .
    H H19B -0.2102 0.4673 0.5905 0.030 Uiso calc R 1 . .
    C C20 -0.2594(3) 0.5645(3) 0.4362(3) 0.0287(8) Uani d . 1 . .
    H H20A -0.1815 0.6240 0.4094 0.034 Uiso calc R 1 . .
    H H20B -0.2615 0.5396 0.3554 0.034 Uiso calc R 1 . .
    C C21 -0.4164(3) 0.6373(3) 0.5179(3) 0.0246(8) Uani d . 1 . .
    C C22 -0.5929(3) 0.8355(3) 0.5257(4) 0.0392(9) Uani d . 1 . .
    H H22A -0.6786 0.7956 0.5298 0.059 Uiso calc R 1 . .
    H H22B -0.5942 0.9226 0.4798 0.059 Uiso calc R 1 . .
    H H22C -0.6034 0.8431 0.6150 0.059 Uiso calc R 1 . .
loop_
    _atom_site_aniso_label
    _atom_site_aniso_U_11
    _atom_site_aniso_U_22
    _atom_site_aniso_U_33
    _atom_site_aniso_U_12
    _atom_site_aniso_U_13
    _atom_site_aniso_U_23
    F1 0.0233(17) 0.036(2) 0.049(3) -0.0158(15) -0.0157(19) 0.011(3)
    F2 0.123(5) 0.063(4) 0.071(4) -0.058(3) -0.075(4) 0.042(3)
    F3 0.041(3) 0.028(3) 0.102(5) 0.003(2) 0.027(3) 0.006(3)
    F1' 0.052(4) 0.035(4) 0.069(7) -0.004(3) 0.025(4) 0.012(5)
    F2' 0.057(4) 0.035(4) 0.093(7) -0.009(3) -0.056(4) 0.019(4)
    F3' 0.129(8) 0.040(5) 0.051(5) -0.008(6) -0.026(6) -0.014(4)
    O1 0.0136(9) 0.0279(13) 0.0422(15) 0.0010(8) -0.0076(9) -0.0135(11)
    O2 0.0284(11) 0.0378(15) 0.0377(16) 0.0032(10) -0.0012(10) 0.0053(12)
    O3 0.0283(10) 0.0297(13) 0.0279(14) 0.0109(9) -0.0045(9) -0.0039(11)
    N1 0.0212(11) 0.0294(15) 0.0253(16) -0.0046(11) -0.0108(10) -0.0031(12)
    N2 0.0198(11) 0.0284(16) 0.0286(16) -0.0037(10) -0.0104(11) -0.0046(12)
    C1 0.0232(15) 0.038(2) 0.037(2) -0.0089(15) -0.0131(15) 0.0076(19)
    C2 0.0160(12) 0.0280(18) 0.0207(18) -0.0029(11) -0.0039(11) -0.0019(14)
    C3 0.0154(12) 0.0360(19) 0.0261(19) -0.0052(12) -0.0083(12) -0.0008(15)
    C4 0.0179(13) 0.0323(19) 0.030(2) -0.0012(12) -0.0133(12) 0.0042(15)
    C5 0.0179(12) 0.0241(17) 0.0269(19) -0.0018(11) -0.0070(12) 0.0003(14)
    C6 0.0124(12) 0.0271(17) 0.0154(16) -0.0008(11) -0.0022(11) -0.0053(13)
    C7 0.0146(12) 0.0280(18) 0.0161(17) 0.0013(11) -0.0050(11) -0.0031(13)
    C8 0.0159(12) 0.0283(18) 0.0124(17) -0.0022(12) -0.0054(11) -0.0016(14)
    C9 0.0180(12) 0.0278(18) 0.0191(18) 0.0007(12) -0.0059(12) -0.0024(14)
    C10 0.0226(13) 0.0246(17) 0.0169(17) -0.0042(12) -0.0069(12) -0.0013(13)
    C11 0.0278(14) 0.0296(19) 0.035(2) -0.0048(13) -0.0091(14) -0.0047(16)
    C12 0.0156(12) 0.0246(17) 0.0194(18) 0.0002(12) -0.0059(11) -0.0059(14)
    C13 0.0140(12) 0.0303(18) 0.034(2) -0.0019(12) -0.0080(12) -0.0097(15)
    C14 0.0269(15) 0.040(2) 0.033(2) 0.0083(14) -0.0122(14) 0.0010(17)
    C15 0.0232(14) 0.041(2) 0.026(2) 0.0040(13) -0.0049(13) 0.0035(16)
    C16 0.0151(12) 0.0253(17) 0.0235(18) -0.0003(11) -0.0064(12) -0.0079(14)
    C17 0.0251(14) 0.0235(18) 0.031(2) 0.0039(13) -0.0021(13) 0.0000(15)
    C18 0.0244(14) 0.0294(19) 0.031(2) -0.0042(13) 0.0008(13) 0.0002(16)
    C19 0.0210(13) 0.0270(18) 0.0226(18) 0.0019(12) -0.0057(12) -0.0051(14)
    C20 0.0255(14) 0.0269(18) 0.029(2) -0.0005(12) -0.0073(13) -0.0027(15)
    C21 0.0216(13) 0.0245(18) 0.027(2) -0.0018(12) -0.0091(13) -0.0046(15)
    C22 0.0351(16) 0.035(2) 0.039(2) 0.0139(14) -0.0126(15) -0.0098(17)
_geom_special_details
;
All e.s.d.'s (except the e.s.d. in the dihedral angle between two l.s. planes)
are estimated using the full covariance matrix. The cell e.s.d.'s are taken
into account individually in the estimation of e.s.d.'s in distances, angles
and torsion angles; correlations between e.s.d.'s in cell parameters are only
used when they are defined by crystal symmetry. An approximate (isotropic)
treatment of cell e.s.d.'s is used for estimating e.s.d.'s involving l.s.
planes.
;
loop_
    _geom_bond_atom_site_label_1
    _geom_bond_atom_site_label_2
    _geom_bond_site_symmetry_2
    _geom_bond_distance
    _geom_bond_publ_flag
    F1 C1 . 1.319(5) no
    F2 C1 . 1.347(5) no
    F3 C1 . 1.304(7) no
    F1' C1 . 1.302(8) no
    F2' C1 . 1.320(6) no
    F3' C1 . 1.357(9) no
    O1 C12 . 1.353(4) no
    O1 C13 . 1.405(3) no
    O2 C21 . 1.192(3) no
    O3 C21 . 1.333(3) no
    O3 C22 . 1.442(3) no
    N1 C10 . 1.316(3) no
    N1 N2 . 1.348(4) no
    N2 C12 . 1.317(3) no
    C1 C2 . 1.475(4) no
    C2 C3 . 1.379(3) no
    C2 C7 . 1.393(4) no
    C3 C4 . 1.372(4) no
    C3 H3 . 0.93 no
    C4 C5 . 1.382(4) no
    C4 H4 . 0.93 no
    C5 C6 . 1.388(3) no
    C5 H5 . 0.93 no
    C6 C7 . 1.382(4) no
    C6 C8 . 1.488(4) no
    C7 H7 . 0.93 no
    C8 C9 . 1.364(4) no
    C8 C12 . 1.405(3) no
    C9 C10 . 1.405(4) no
    C9 H9 . 0.93 no
    C10 C11 . 1.489(4) no
    C11 H11A . 0.96 no
    C11 H11B . 0.96 no
    C11 H11C . 0.96 no
    C13 C18 . 1.363(4) no
    C13 C14 . 1.372(4) no
    C14 C15 . 1.375(4) no
    C14 H14 . 0.93 no
    C15 C16 . 1.384(4) no
    C15 H15 . 0.93 no
    C16 C17 . 1.380(4) no
    C16 C19 . 1.502(4) no
    C17 C18 . 1.379(4) no
    C17 H17 . 0.93 no
    C18 H18 . 0.93 no
    C19 C20 . 1.501(4) no
    C19 H19A . 0.97 no
    C19 H19B . 0.97 no
    C20 C21 . 1.491(4) no
    C20 H20A . 0.97 no
    C20 H20B . 0.97 no
    C22 H22A . 0.96 no
    C22 H22B . 0.96 no
    C22 H22C . 0.96 no
loop_
    _geom_angle_atom_site_label_1
    _geom_angle_atom_site_label_2
    _geom_angle_atom_site_label_3
    _geom_angle_site_symmetry_1
    _geom_angle_site_symmetry_3
    _geom_angle
    _geom_angle_publ_flag
    C12 O1 C13 . . 119.0(2) no
    C21 O3 C22 . . 116.2(2) no
    C10 N1 N2 . . 119.7(2) no
    C12 N2 N1 . . 119.3(2) no
    F1' C1 F3 . . 119.9(8) no
    F3 C1 F1 . . 105.4(5) no
    F1' C1 F2' . . 106.9(7) no
    F3 C1 F2' . . 69.2(6) no
    F1 C1 F2' . . 126.6(5) no
    F1' C1 F2 . . 76.7(7) no
    F3 C1 F2 . . 109.6(4) no
    F1 C1 F2 . . 103.9(4) no
    F1' C1 F3' . . 104.6(9) no
    F1 C1 F3' . . 82.7(7) no
    F2' C1 F3' . . 95.6(7) no
    F2 C1 F3' . . 132.0(6) no
    F1' C1 C2 . . 118.4(6) no
    F3 C1 C2 . . 114.6(4) no
    F1 C1 C2 . . 112.6(4) no
    F2' C1 C2 . . 117.7(4) no
    F2 C1 C2 . . 110.1(4) no
    F3' C1 C2 . . 110.7(6) no
    C3 C2 C7 . . 120.5(3) no
    C3 C2 C1 . . 120.2(2) no
    C7 C2 C1 . . 119.4(2) no
    C4 C3 C2 . . 119.8(2) no
    C4 C3 H3 . . 120.1 no
    C2 C3 H3 . . 120.1 no
    C3 C4 C5 . . 120.0(2) no
    C3 C4 H4 . . 120.0 no
    C5 C4 H4 . . 120.0 no
    C4 C5 C6 . . 120.8(3) no
    C4 C5 H5 . . 119.6 no
    C6 C5 H5 . . 119.6 no
    C7 C6 C5 . . 119.1(2) no
    C7 C6 C8 . . 121.7(2) no
    C5 C6 C8 . . 119.2(2) no
    C6 C7 C2 . . 119.8(2) no
    C6 C7 H7 . . 120.1 no
    C2 C7 H7 . . 120.1 no
    C9 C8 C12 . . 114.3(2) no
    C9 C8 C6 . . 121.7(2) no
    C12 C8 C6 . . 123.9(3) no
    C8 C9 C10 . . 120.0(2) no
    C8 C9 H9 . . 120.0 no
    C10 C9 H9 . . 120.0 no
    N1 C10 C9 . . 121.7(3) no
    N1 C10 C11 . . 116.6(2) no
    C9 C10 C11 . . 121.7(2) no
    C10 C11 H11A . . 109.5 no
    C10 C11 H11B . . 109.5 no
    H11A C11 H11B . . 109.5 no
    C10 C11 H11C . . 109.5 no
    H11A C11 H11C . . 109.5 no
    H11B C11 H11C . . 109.5 no
    N2 C12 O1 . . 117.9(2) no
    N2 C12 C8 . . 124.8(3) no
    O1 C12 C8 . . 117.2(2) no
    C18 C13 C14 . . 120.7(3) no
    C18 C13 O1 . . 117.6(2) no
    C14 C13 O1 . . 121.6(2) no
    C13 C14 C15 . . 119.1(3) no
    C13 C14 H14 . . 120.5 no
    C15 C14 H14 . . 120.5 no
    C14 C15 C16 . . 122.0(3) no
    C14 C15 H15 . . 119.0 no
    C16 C15 H15 . . 119.0 no
    C17 C16 C15 . . 117.1(3) no
    C17 C16 C19 . . 123.3(2) no
    C15 C16 C19 . . 119.5(2) no
    C18 C17 C16 . . 121.6(3) no
    C18 C17 H17 . . 119.2 no
    C16 C17 H17 . . 119.2 no
    C13 C18 C17 . . 119.6(3) no
    C13 C18 H18 . . 120.2 no
    C17 C18 H18 . . 120.2 no
    C20 C19 C16 . . 116.4(2) no
    C20 C19 H19A . . 108.2 no
    C16 C19 H19A . . 108.2 no
    C20 C19 H19B . . 108.2 no
    C16 C19 H19B . . 108.2 no
    H19A C19 H19B . . 107.3 no
    C21 C20 C19 . . 113.1(2) no
    C21 C20 H20A . . 109.0 no
    C19 C20 H20A . . 109.0 no
    C21 C20 H20B . . 109.0 no
    C19 C20 H20B . . 109.0 no
    H20A C20 H20B . . 107.8 no
    O2 C21 O3 . . 123.5(3) no
    O2 C21 C20 . . 125.7(2) no
    O3 C21 C20 . . 110.9(2) no
    O3 C22 H22A . . 109.5 no
    O3 C22 H22B . . 109.5 no
    H22A C22 H22B . . 109.5 no
    O3 C22 H22C . . 109.5 no
    H22A C22 H22C . . 109.5 no
    H22B C22 H22C . . 109.5 no
loop_
    _geom_torsion_atom_site_label_1
    _geom_torsion_atom_site_label_2
    _geom_torsion_atom_site_label_3
    _geom_torsion_atom_site_label_4
    _geom_torsion_site_symmetry_1
    _geom_torsion_site_symmetry_2
    _geom_torsion_site_symmetry_3
    _geom_torsion_site_symmetry_4
    _geom_torsion
    _geom_torsion_publ_flag
    C10 N1 N2 C12 . . . . -1.1(4) no
    F1' C1 C2 C3 . . . . 46.6(11) no
    F3 C1 C2 C3 . . . . -104.0(6) no
    F1 C1 C2 C3 . . . . 16.5(6) no
    F2' C1 C2 C3 . . . . 177.6(8) no
    F2 C1 C2 C3 . . . . 131.9(6) no
    F3' C1 C2 C3 . . . . -74.0(8) no
    F1' C1 C2 C7 . . . . -133.2(10) no
    F3 C1 C2 C7 . . . . 76.3(6) no
    F1 C1 C2 C7 . . . . -163.2(5) no
    F2' C1 C2 C7 . . . . -2.2(9) no
    F2 C1 C2 C7 . . . . -47.8(6) no
    F3' C1 C2 C7 . . . . 106.2(8) no
    C7 C2 C3 C4 . . . . 0.2(5) no
    C1 C2 C3 C4 . . . . -179.6(3) no
    C2 C3 C4 C5 . . . . 0.5(5) no
    C3 C4 C5 C6 . . . . -0.8(5) no
    C4 C5 C6 C7 . . . . 0.5(5) no
    C4 C5 C6 C8 . . . . 179.4(3) no
    C5 C6 C7 C2 . . . . 0.2(5) no
    C8 C6 C7 C2 . . . . -178.7(3) no
    C3 C2 C7 C6 . . . . -0.5(5) no
    C1 C2 C7 C6 . . . . 179.3(3) no
    C7 C6 C8 C9 . . . . 139.4(3) ?
    C5 C6 C8 C9 . . . . -39.5(4) ?
    C7 C6 C8 C12 . . . . -45.0(4) ?
    C5 C6 C8 C12 . . . . 136.1(3) ?
    C12 C8 C9 C10 . . . . 0.1(4) ?
    C6 C8 C9 C10 . . . . 176.1(2) no
    N2 N1 C10 C9 . . . . -0.8(4) no
    N2 N1 C10 C11 . . . . 178.8(3) no
    C8 C9 C10 N1 . . . . 1.2(4) no
    C8 C9 C10 C11 . . . . -178.3(3) no
    N1 N2 C12 O1 . . . . -177.8(2) no
    N1 N2 C12 C8 . . . . 2.6(4) no
    C13 O1 C12 N2 . . . . 11.0(4) ?
    C13 O1 C12 C8 . . . . -169.4(2) ?
    C9 C8 C12 N2 . . . . -2.1(4) no
    C6 C8 C12 N2 . . . . -178.0(3) no
    C9 C8 C12 O1 . . . . 178.3(3) no
    C6 C8 C12 O1 . . . . 2.5(4) no
    C12 O1 C13 C18 . . . . -119.9(3) ?
    C12 O1 C13 C14 . . . . 64.9(4) ?
    C18 C13 C14 C15 . . . . -0.4(5) no
    O1 C13 C14 C15 . . . . 174.6(3) no
    C13 C14 C15 C16 . . . . -0.4(5) no
    C14 C15 C16 C17 . . . . 0.9(5) no
    C14 C15 C16 C19 . . . . -177.2(3) no
    C15 C16 C17 C18 . . . . -0.5(5) no
    C19 C16 C17 C18 . . . . 177.4(3) no
    C14 C13 C18 C17 . . . . 0.7(5) no
    O1 C13 C18 C17 . . . . -174.5(3) no
    C16 C17 C18 C13 . . . . -0.3(5) no
    C17 C16 C19 C20 . . . . 4.1(5) no
    C15 C16 C19 C20 . . . . -178.0(3) no
    C16 C19 C20 C21 . . . . 179.8(3) no
    C22 O3 C21 O2 . . . . 3.2(5) no
    C22 O3 C21 C20 . . . . -177.6(3) no
    C19 C20 C21 O2 . . . . -7.7(5) no
    C19 C20 C21 O3 . . . . 173.1(3) no
loop_
    _geom_hbond_atom_site_label_D
    _geom_hbond_atom_site_label_H
    _geom_hbond_atom_site_label_A
    _geom_hbond_site_symmetry_A
    _geom_hbond_distance_DH
    _geom_hbond_distance_HA
    _geom_hbond_distance_DA
    _geom_hbond_angle_DHA
    C11 H11B O2 2_556 0.96 2.57 3.467(4) 156
    C22 H22C Cg1 2_566 0.96 2.73 3.486(4) 136
