# Supplementary material for: Methyl 3-(4-{6-methyl-4-[3-(trifluoro­meth­yl)phen­yl]pyridazin-3-yl­oxy}phen­yl)propanoate
Source: Acta Crystallogr Sect E Struct Rep Online. 2008 May 10;64(Pt 6):o1044. doi: 10.1107/S1600536808013342 (PMC2961364; doi:10.1107/S1600536808013342)
Supplement: Supplementary file 2 [file e-64-o1044-Isup2.hkl]

# 
# h,k,l, Fc-squared, Fo-squared, sigma(Fo-squared) and status flag 
# 
data_I
_shelx_title ' R80413A in P-1' 
_shelx_refln_list_code          4 
_shelx_F_calc_maximum       79.58 
_exptl_crystal_F_000       432.00 
_reflns_d_resolution_high  0.8403 
 
loop_ 
 _symmetry_equiv_pos_as_xyz 
 'x, y, z' 
 '-x, -y, -z' 
 
_cell_length_a     9.4916 
_cell_length_b    10.2323 
_cell_length_c    11.0219 
_cell_angle_alpha  81.703 
_cell_angle_beta   65.125 
_cell_angle_gamma  78.919 
 
_shelx_F_squared_multiplier     1.000 
 
loop_ 
 _refln_index_h 
 _refln_index_k 
 _refln_index_l 
 _refln_F_squared_calc 
 _refln_F_squared_meas 
 _refln_F_squared_sigma 
 _refln_observed_status 
   1   0   0       27.08       25.84      0.63 o 
   2   0   0      681.37      611.29     12.35 o 
   3   0   0      159.81      139.08      3.83 o 
   4   0   0      599.63      633.36      9.23 o 
   5   0   0      438.89      456.45      9.66 o 
   6   0   0      195.70      187.11     13.61 o 
   7   0   0      306.34      320.34     16.00 o 
   8   0   0      182.73      180.06      8.48 o 
   9   0   0       32.16       43.86      7.03 o 
  10   0   0       10.91       10.64      8.43 o 
  -9   1   0       67.84       76.05      8.30 o 
  -8   1   0        0.81        3.40      3.09 o 
  -7   1   0      313.57      305.81     13.70 o 
  -6   1   0       32.91       40.79      3.98 o 
  -4   1   0     2035.47     2071.57     24.39 o 
  -3   1   0     2078.49     1852.03     28.01 o 
  -2   1   0      849.77      799.62     12.06 o 
  -1   1   0     1495.44     1271.71     29.24 o 
   0   1   0      132.44      119.68      4.37 o 
   1   1   0      645.73      588.97     14.89 o 
   2   1   0       52.67       49.25      1.66 o 
   3   1   0     1131.46      968.48     19.44 o 
   4   1   0        3.50        2.40      1.31 o 
   5   1   0      167.27      182.01      4.51 o 
   6   1   0      784.05      782.54     11.48 o 
   7   1   0      752.67      777.67     21.66 o 
   8   1   0      243.77      243.73     11.81 o 
   9   1   0        4.52        0.74      3.61 o 
  10   1   0        2.63        6.57      5.51 o 
  -9   2   0      231.72      248.07     21.48 o 
  -8   2   0      557.54      571.87     49.36 o 
  -7   2   0      218.94      193.34     10.43 o 
  -6   2   0        2.87        3.22      3.39 o 
  -5   2   0      285.20      304.40     25.97 o 
  -4   2   0      565.28      608.73     18.54 o 
  -3   2   0      435.47      468.07     28.44 o 
  -2   2   0       70.59       78.02      2.66 o 
  -1   2   0      160.55      146.04      3.96 o 
   0   2   0      145.62      130.95      2.02 o 
   1   2   0      158.65      159.72      6.42 o 
   2   2   0     3337.39     2730.57     23.51 o 
   3   2   0      120.63      128.68      2.70 o 
   4   2   0     3166.66     2904.81     48.23 o 
   5   2   0       44.77       36.55      2.34 o 
   6   2   0       15.34       19.76      2.26 o 
   7   2   0        1.96        2.62      1.73 o 
   8   2   0       21.93       19.34      2.52 o 
   9   2   0       30.35       33.37      6.32 o 
  10   2   0       75.79       82.80     22.04 o 
  -9   3   0       13.91       10.43     13.57 o 
  -8   3   0       56.08       53.76      6.73 o 
  -7   3   0      115.03      115.73      8.23 o 
  -6   3   0       13.40       20.68      4.47 o 
  -5   3   0      164.77      172.45     15.59 o 
  -4   3   0      310.99      359.87     10.94 o 
  -3   3   0      330.55      441.39     17.44 o 
  -2   3   0      527.40      557.28     25.07 o 
  -1   3   0       56.09       54.78      4.14 o 
   0   3   0      422.01      373.02      9.65 o 
   1   3   0     2376.80     2267.56     45.47 o 
   2   3   0     1215.72     1034.11     24.17 o 
   3   3   0      625.37      547.25     35.34 o 
   4   3   0       80.40      102.58      3.06 o 
   5   3   0       32.26       24.38      2.03 o 
   6   3   0        0.07        1.19      1.35 o 
   7   3   0        1.17        2.55      2.03 o 
   8   3   0      519.92      510.03     10.41 o 
   9   3   0        0.00        1.37      3.12 o 
  10   3   0        9.27        5.35     11.59 o 
  -9   4   0        5.97        2.14      7.42 o 
  -8   4   0       56.41       38.53     39.35 o 
  -7   4   0      485.05      469.55     26.97 o 
  -6   4   0       29.67       30.30      9.77 o 
  -5   4   0       53.12       68.38      6.38 o 
  -4   4   0      267.39      284.38      6.08 o 
  -3   4   0       17.79       14.48      3.04 o 
  -2   4   0       12.40       12.08      2.20 o 
  -1   4   0        2.49        3.30      2.40 o 
   0   4   0     2268.36     2219.60     43.19 o 
   1   4   0      912.90      930.93     14.16 o 
   2   4   0      187.35      194.42      9.59 o 
   3   4   0      110.45      123.49      5.22 o 
   4   4   0      833.53      874.55     43.66 o 
   5   4   0       43.15       41.87      2.26 o 
   6   4   0      242.95      253.35      7.90 o 
   7   4   0       60.72       58.30      3.57 o 
   8   4   0        0.12        0.71      3.03 o 
   9   4   0      349.15      362.62     17.16 o 
  10   4   0        4.44        3.77      9.55 o 
  -8   5   0       27.27       10.48      8.99 o 
  -7   5   0       21.81       11.59     10.12 o 
  -6   5   0      323.72      301.51     81.43 o 
  -5   5   0       46.73       39.16     13.24 o 
  -4   5   0      100.30       97.56      4.21 o 
  -3   5   0       23.87       29.22      2.90 o 
  -2   5   0        1.34        2.76      2.40 o 
  -1   5   0      180.59      168.90      8.17 o 
   0   5   0     3767.44     4012.14    129.34 o 
   1   5   0      955.54      970.29     27.25 o 
   2   5   0        0.17        2.83      6.73 o 
   3   5   0      239.13      260.94     14.74 o 
   4   5   0        4.13        4.21      4.98 o 
   5   5   0      155.51      157.17     11.84 o 
   6   5   0      128.27      132.39      7.87 o 
   7   5   0       34.40       31.52      5.39 o 
   8   5   0        1.14        1.05      3.14 o 
   9   5   0       29.62       34.78      4.35 o 
  -8   6   0        3.82        5.53     17.02 o 
  -7   6   0       86.25       73.47     22.39 o 
  -6   6   0        0.04       14.49     21.03 o 
  -5   6   0       10.99       25.98     27.86 o 
  -4   6   0      719.17      733.03     31.22 o 
  -3   6   0      391.15      424.35     81.96 o 
  -2   6   0       10.47       14.61      6.34 o 
  -1   6   0       40.60       38.21      4.21 o 
   0   6   0      303.11      331.72     14.16 o 
   1   6   0        1.88        0.97      6.86 o 
   2   6   0       10.67       10.56      8.28 o 
   3   6   0      250.99      229.09     15.18 o 
   4   6   0      507.68      510.50     20.20 o 
   5   6   0      282.17      257.45     34.74 o 
   6   6   0      406.45      377.45     34.31 o 
   7   6   0      234.86      228.31      9.54 o 
   8   6   0       26.61       24.20      5.93 o 
   9   6   0        5.67        6.20      7.01 o 
  -7   7   0        9.98       23.10     29.24 o 
  -6   7   0       37.48       30.38     28.75 o 
  -5   7   0        0.68       -1.91     31.22 o 
  -4   7   0       90.49       93.35      9.25 o 
  -3   7   0      153.94      170.81     28.03 o 
  -2   7   0      226.15      217.57     11.84 o 
  -1   7   0       37.00       36.49      7.35 o 
   0   7   0       15.93       13.08      7.31 o 
   1   7   0      154.36      170.07     13.12 o 
   2   7   0      463.43      453.16     17.05 o 
   3   7   0        5.58        5.49     15.50 o 
   4   7   0      128.29      125.40     13.94 o 
   5   7   0      291.95      252.74     17.71 o 
   6   7   0      284.01      270.76     16.14 o 
   7   7   0       23.45       25.80      5.44 o 
   8   7   0        1.60        2.50      4.14 o 
   9   7   0       72.84       86.67      7.40 o 
  -6   8   0        2.81       11.79     30.83 o 
  -5   8   0        4.37        6.20     10.88 o 
  -4   8   0       51.52       73.05     74.44 o 
  -3   8   0     1233.68     1282.95    100.73 o 
  -2   8   0      312.90      362.02     27.54 o 
  -1   8   0      309.95      326.13     14.75 o 
   0   8   0       20.18       26.49     30.30 o 
   1   8   0        2.59        7.86      8.08 o 
   2   8   0      254.16      251.73     23.34 o 
   3   8   0      150.22      143.00     13.98 o 
   4   8   0      172.65      143.97     13.39 o 
   5   8   0       58.70       44.97     22.64 o 
   6   8   0        4.58        0.98      9.01 o 
   7   8   0       55.30       54.48     13.48 o 
   8   8   0       19.21       21.72     17.24 o 
  -5   9   0       12.14       12.26     22.11 o 
  -4   9   0        1.04        1.11      9.63 o 
  -3   9   0      304.77      350.81     17.29 o 
  -2   9   0       34.86       29.37      6.48 o 
  -1   9   0       90.20      102.13     11.00 o 
   0   9   0        2.56        2.25      7.54 o 
   1   9   0      201.79      196.67     17.03 o 
   2   9   0        8.34        5.82      8.14 o 
   3   9   0      128.33       92.21     16.81 o 
   4   9   0      439.49      459.14     38.13 o 
   5   9   0        0.02        1.24      4.28 o 
   6   9   0       66.02       56.39     10.90 o 
   7   9   0        8.39        5.89      7.07 o 
  -4  10   0        8.50        7.45     13.11 o 
  -3  10   0        0.09        2.33      3.40 o 
  -2  10   0        7.29        4.76      5.39 o 
  -1  10   0       11.26        9.73     13.39 o 
   0  10   0      143.91      120.23     12.80 o 
   1  10   0       92.58       69.21     11.32 o 
   2  10   0        5.14        4.81      6.76 o 
   3  10   0       44.16       32.40      8.74 o 
   4  10   0        0.40        0.90      7.91 o 
   5  10   0      112.96       98.81     12.62 o 
   6  10   0        1.48        0.98      5.83 o 
  -2  11   0        3.87        3.03      7.66 o 
  -1  11   0        3.07        2.85      4.01 o 
   0  11   0       12.44        8.10     10.74 o 
   1  11   0       32.29       18.78     18.38 o 
   2  11   0        0.51        2.25      7.05 o 
   3  11   0        1.21        3.25      7.63 o 
   4  11   0       30.70       26.53     32.76 o 
   5  11   0        4.25        4.34     10.00 o 
   1  12   0       25.84       15.22     18.60 o 
   2  12   0       26.21       15.39     19.63 o 
  -4 -11   1        2.19        1.86      6.36 o 
  -3 -11   1        0.51        2.52      4.52 o 
  -2 -11   1       20.30        8.37     13.73 o 
  -1 -11   1       19.77       12.60     16.56 o 
   0 -11   1        0.31       -0.65      7.30 o 
   1 -11   1        1.01       -0.17      5.80 o 
   2 -11   1        5.91        6.04      7.18 o 
  -6 -10   1        1.88        0.08      7.04 o 
  -5 -10   1      412.13      420.48     34.25 o 
  -4 -10   1        0.04        1.48      4.48 o 
  -3 -10   1       69.97       50.41     31.88 o 
  -2 -10   1       44.05       29.72     34.38 o 
  -1 -10   1        0.54        1.87      4.83 o 
   0 -10   1      126.85      109.91     11.83 o 
   1 -10   1        3.86        3.55      8.57 o 
   2 -10   1       29.51       36.70      7.59 o 
   3 -10   1        7.59        4.90      7.58 o 
   4 -10   1        0.00        0.96      4.90 o 
  -7  -9   1        1.01        2.75      3.21 o 
  -6  -9   1       94.25      110.00     14.59 o 
  -5  -9   1       13.80       12.25     17.33 o 
  -4  -9   1      724.72      712.59     26.71 o 
  -3  -9   1       33.03       31.47     30.76 o 
  -2  -9   1        0.00        0.24      5.80 o 
  -1  -9   1        6.69       14.52     10.87 o 
   0  -9   1       15.95       15.50     18.51 o 
   1  -9   1        0.20       -0.17      2.97 o 
   2  -9   1      384.61      403.71     27.47 o 
   3  -9   1       56.41       56.63      5.77 o 
   4  -9   1      140.23      140.37     21.56 o 
   5  -9   1        0.34        1.47      3.27 o 
  -8  -8   1       61.03       66.14      7.61 o 
  -7  -8   1        3.71        2.18      4.64 o 
  -6  -8   1       14.40       11.14     11.63 o 
  -5  -8   1        0.00        1.33      5.79 o 
  -4  -8   1        6.66        2.21      5.23 o 
  -3  -8   1      127.37      121.17     12.72 o 
  -2  -8   1        0.56        0.81      5.20 o 
  -1  -8   1        0.67       -1.10      8.18 o 
   0  -8   1        1.02       -0.37      5.02 o 
   1  -8   1      218.75      197.43     26.31 o 
   2  -8   1      116.85      117.00      7.83 o 
   3  -8   1        1.07        0.79      3.42 o 
   4  -8   1        5.81        4.58     12.63 o 
   5  -8   1       10.90       10.02     12.45 o 
   6  -8   1        7.04        2.47      6.69 o 
  -8  -7   1        9.21        6.73      5.49 o 
  -7  -7   1       10.39       11.53      6.64 o 
  -6  -7   1       80.77       76.61      6.75 o 
  -5  -7   1      356.10      332.86     21.68 o 
  -4  -7   1       13.58       17.92     13.18 o 
  -3  -7   1        0.57        0.34      4.69 o 
  -2  -7   1       34.23       31.43      7.40 o 
  -1  -7   1      196.83      189.63     11.30 o 
   0  -7   1      181.11      176.03     12.04 o 
   1  -7   1        0.05        0.34      2.30 o 
   2  -7   1      204.59      211.57     11.62 o 
   3  -7   1        1.43        1.98      1.81 o 
   4  -7   1      498.67      535.77     18.36 o 
   5  -7   1      610.25      703.70    120.46 o 
   6  -7   1        0.58        1.26      3.98 o 
  -9  -6   1       11.52       13.76     16.66 o 
  -8  -6   1       23.80       21.61      6.19 o 
  -7  -6   1       25.73       26.55     11.06 o 
  -6  -6   1        2.96        2.98      2.96 o 
  -5  -6   1      570.48      580.72     33.01 o 
  -4  -6   1      224.58      197.32     20.77 o 
  -3  -6   1        0.11        1.18      5.73 o 
  -2  -6   1        8.33        8.48      7.79 o 
  -1  -6   1      822.56      859.71     26.09 o 
   0  -6   1      270.47      296.26     13.35 o 
   1  -6   1      102.46      105.89      3.96 o 
   2  -6   1       57.55       60.03      3.39 o 
   3  -6   1       73.30       77.60      4.18 o 
   4  -6   1     1406.02     1650.94    121.30 o 
   5  -6   1        0.95        0.47      2.04 o 
   6  -6   1        4.89        3.88      6.56 o 
   7  -6   1        2.74        6.14      6.43 o 
   8  -6   1      154.31      198.38     36.44 o 
  -9  -5   1      211.13      190.50      8.47 o 
  -8  -5   1        2.27        1.27      2.13 o 
  -7  -5   1       81.42       77.74      6.00 o 
  -6  -5   1      222.50      218.64     11.95 o 
  -5  -5   1      391.01      388.63     20.64 o 
  -4  -5   1       22.55       20.43     16.93 o 
  -3  -5   1        3.97        3.06      5.94 o 
  -2  -5   1     1005.17      975.14     26.91 o 
  -1  -5   1      211.35      244.02     11.51 o 
   0  -5   1      899.56      870.82     26.82 o 
   1  -5   1        0.06        0.21      1.51 o 
   2  -5   1        5.91        6.86      3.93 o 
   3  -5   1       68.44       63.35      3.96 o 
   4  -5   1      100.09      102.29     16.47 o 
   5  -5   1      559.34      579.53     27.52 o 
   6  -5   1        0.14        1.03      4.54 o 
   7  -5   1       10.15        6.18      5.31 o 
   8  -5   1       50.15       42.65      6.31 o 
  -9  -4   1       51.84       44.75      6.32 o 
  -8  -4   1      148.52      136.93      7.28 o 
  -7  -4   1       91.09       94.04      5.50 o 
  -6  -4   1       54.31       62.24      5.79 o 
  -5  -4   1       75.41       68.37      5.21 o 
  -4  -4   1      394.56      411.40     10.61 o 
  -3  -4   1       22.78       24.13      1.27 o 
  -2  -4   1       28.02       32.39      6.90 o 
  -1  -4   1     1634.19     1556.58     36.29 o 
   0  -4   1     1977.68     1747.46     41.69 o 
   1  -4   1      186.25      176.18      5.41 o 
   2  -4   1       18.32       13.04      1.65 o 
   3  -4   1      132.60      131.27      4.18 o 
   4  -4   1        6.00        6.37      0.93 o 
   5  -4   1       85.04      100.18      5.47 o 
   6  -4   1       34.79       39.25      4.77 o 
   7  -4   1       63.00       67.60      6.27 o 
   8  -4   1       11.43        4.21      5.16 o 
   9  -4   1        0.71        2.58      2.15 o 
  -9  -3   1        2.69       -0.33      4.34 o 
  -8  -3   1      125.66      136.40      9.67 o 
  -7  -3   1       18.48       12.35      9.60 o 
  -6  -3   1        4.23        4.90      3.58 o 
  -5  -3   1        0.01        0.37      2.08 o 
  -4  -3   1        0.01        0.93      1.56 o 
  -3  -3   1      698.11      625.46     33.42 o 
  -2  -3   1     1547.16     1515.81     33.56 o 
  -1  -3   1      754.10      652.32     16.95 o 
   0  -3   1     2108.30     1827.38     37.10 o 
   1  -3   1       34.42       35.16      1.80 o 
   2  -3   1      413.83      383.09     17.95 o 
   3  -3   1      302.26      331.81      7.51 o 
   4  -3   1        3.11        4.67      3.49 o 
   5  -3   1       41.22       36.64      3.51 o 
   6  -3   1        0.11        0.45      2.17 o 
   7  -3   1        9.27        2.81      2.74 o 
   8  -3   1       50.01       52.89      5.65 o 
   9  -3   1        1.65        2.98      4.28 o 
  -9  -2   1       86.94       85.09     25.73 o 
  -8  -2   1      349.72      338.44     18.72 o 
  -7  -2   1      364.82      373.43     15.39 o 
  -6  -2   1      110.57      114.76      5.32 o 
  -5  -2   1       78.05       67.30      3.85 o 
  -4  -2   1      678.64      659.05     46.30 o 
  -3  -2   1       87.05       87.08      3.97 o 
  -2  -2   1      390.38      349.15      7.33 o 
  -1  -2   1     2479.47     2120.35     42.51 o 
   0  -2   1       78.64       77.50      2.43 o 
   1  -2   1      303.51      285.88      5.37 o 
   2  -2   1       82.89       74.01      1.92 o 
   3  -2   1      639.83      633.58      8.11 o 
   4  -2   1     1711.62     1709.01     57.06 o 
   5  -2   1      249.90      278.31      7.89 o 
   6  -2   1       55.84       54.13      4.85 o 
   7  -2   1       48.64       47.55     10.51 o 
   8  -2   1        1.82        2.50      3.74 o 
   9  -2   1      100.29      111.52      7.40 o 
  10  -2   1       35.15       39.94      7.77 o 
  -9  -1   1       80.43       72.42     12.88 o 
  -8  -1   1        0.71        3.95      4.29 o 
  -7  -1   1      305.04      322.55     14.56 o 
  -6  -1   1     1381.63     1323.91     35.79 o 
  -5  -1   1       85.76       98.53      3.51 o 
  -4  -1   1       22.26       23.31      2.08 o 
  -3  -1   1        5.93        8.57      1.48 o 
  -2  -1   1      461.08      433.62     14.24 o 
   1  -1   1      597.21      565.85      9.92 o 
   2  -1   1      146.07      138.23      3.85 o 
   3  -1   1      378.53      393.53     12.44 o 
   4  -1   1     1336.55     1402.55     68.00 o 
   5  -1   1      354.10      381.57      8.64 o 
   6  -1   1      461.48      459.08      9.84 o 
   7  -1   1       58.87       53.29      3.88 o 
   8  -1   1      161.40      187.49      8.19 o 
   9  -1   1      374.03      373.73     11.82 o 
  10  -1   1        1.79        0.57      4.17 o 
  -9   0   1        0.07        1.69      5.24 o 
  -8   0   1       51.49       68.63      8.19 o 
  -7   0   1        4.77        5.99      2.87 o 
  -6   0   1        5.29        7.05      4.46 o 
  -5   0   1      150.17      149.12      4.41 o 
  -4   0   1       68.06       79.35      3.25 o 
  -3   0   1       21.96       20.25      1.35 o 
  -2   0   1     1611.55     1381.06     19.37 o 
  -1   0   1     1126.97     1010.00     41.53 o 
   0   0   1      287.02      266.97      7.85 o 
   1   0   1      420.76      310.00      9.19 o 
   3   0   1       15.42       17.46      1.19 o 
   4   0   1      122.63      115.14      3.06 o 
   5   0   1       46.91       46.29      2.36 o 
   6   0   1       33.19       31.91      1.87 o 
   7   0   1       86.69       95.57      3.63 o 
   8   0   1        7.91       13.42      7.00 o 
   9   0   1        2.66       -0.34      2.91 o 
  10   0   1        0.87        1.65      2.79 o 
  -9   1   1       14.25        7.53      7.37 o 
  -8   1   1      110.75      107.48     11.21 o 
  -7   1   1        1.41        2.40      4.24 o 
  -6   1   1      130.20      127.32      7.29 o 
  -5   1   1      410.45      411.32     18.22 o 
  -4   1   1      959.54     1018.93     14.17 o 
  -3   1   1       12.89       13.96      1.41 o 
  -2   1   1     1004.03     1099.34     16.75 o 
   0   1   1      106.15      120.78      9.41 o 
   1   1   1      124.40      135.12      8.97 o 
   3   1   1      970.30      888.53     20.80 o 
   4   1   1        0.03        0.61      1.17 o 
   5   1   1      117.82      114.87      4.01 o 
   6   1   1      636.81      616.21     18.09 o 
   7   1   1      272.99      277.40      9.07 o 
   8   1   1      480.51      472.99     18.51 o 
   9   1   1       63.15       78.34      5.27 o 
  10   1   1        0.13        1.62      2.40 o 
  -9   2   1       47.31       49.17     24.63 o 
  -8   2   1      298.69      308.04     16.61 o 
  -7   2   1      216.14      220.57     14.71 o 
  -6   2   1        0.91        1.95      5.13 o 
  -5   2   1       12.64        7.67      6.70 o 
  -4   2   1       99.21      102.09      4.08 o 
  -3   2   1      218.12      256.04      6.16 o 
  -2   2   1      339.62      347.51      9.30 o 
  -1   2   1      199.69      231.62     26.78 o 
   0   2   1      834.84      786.34     20.19 o 
   1   2   1      158.52      208.06     11.05 o 
   2   2   1     2241.08     3575.26     40.52 o 
   3   2   1      759.70      631.57     11.21 o 
   4   2   1     1639.56     1575.97     19.35 o 
   5   2   1      332.47      358.91      7.57 o 
   6   2   1      429.10      449.89      8.27 o 
   7   2   1      345.55      324.03      8.89 o 
   8   2   1      481.60      480.72     18.53 o 
   9   2   1      170.66      170.15      7.11 o 
  10   2   1       11.73       17.69      4.28 o 
  -8   3   1        1.64        7.07      8.62 o 
  -7   3   1       42.54       23.90     19.88 o 
  -6   3   1       51.87       57.88      8.60 o 
  -5   3   1       42.20       37.28      6.22 o 
  -4   3   1      463.57      559.50     63.15 o 
  -3   3   1       40.87       39.45      5.07 o 
  -2   3   1      864.40     1090.65    107.42 o 
  -1   3   1      141.05      117.24      7.03 o 
   1   3   1      984.11     1584.32     40.09 o 
   2   3   1      725.63      658.66     18.73 o 
   3   3   1      436.83      373.69     13.67 o 
   4   3   1      553.74      581.31     40.74 o 
   5   3   1       33.06       29.76      2.21 o 
   6   3   1       74.49       89.67      3.74 o 
   7   3   1        0.09        1.10      1.86 o 
   8   3   1       28.07       34.33      3.08 o 
   9   3   1       83.78       90.30      5.85 o 
  10   3   1        0.12        0.17      1.99 o 
  -8   4   1       13.97       16.35     24.50 o 
  -7   4   1       10.96       10.07      7.67 o 
  -6   4   1       21.85       10.25      7.74 o 
  -5   4   1        6.82        5.43      7.85 o 
  -4   4   1      189.14      177.55     14.39 o 
  -2   4   1      316.16      599.21    112.69 o 
  -1   4   1        2.42        4.08      6.61 o 
   0   4   1       15.76       16.00      4.56 o 
   1   4   1      441.06      386.48     14.52 o 
   2   4   1      306.59      292.46     13.68 o 
   3   4   1      131.40      132.39      7.18 o 
   4   4   1      142.56      123.96      3.33 o 
   5   4   1      290.21      311.77     22.13 o 
   6   4   1       42.23       41.70      3.89 o 
   7   4   1       84.50       84.79      4.64 o 
   8   4   1       48.69       47.88      3.80 o 
   9   4   1      535.67      532.10     10.48 o 
  10   4   1        7.08        3.59      3.51 o 
  -8   5   1       47.58       43.62     12.90 o 
  -7   5   1        2.24        3.98     10.13 o 
  -6   5   1       46.53       75.65     19.81 o 
  -5   5   1        6.09        7.95     17.44 o 
  -4   5   1       63.70       76.37      6.27 o 
  -3   5   1      113.38      112.07      8.36 o 
  -2   5   1       33.61       30.10      6.47 o 
  -1   5   1        1.86        6.80     23.38 o 
   0   5   1      314.49      357.71      9.98 o 
   1   5   1      265.60      269.96     14.82 o 
   2   5   1      257.29      227.29     11.76 o 
   3   5   1       15.99       24.86     15.12 o 
   4   5   1       10.00        7.90      1.19 o 
   5   5   1      340.94      314.87      8.11 o 
   6   5   1       18.58       20.36      2.51 o 
   7   5   1       94.00       88.88      4.47 o 
   8   5   1       18.33       19.28      7.28 o 
   9   5   1       21.71       23.18      5.63 o 
  10   5   1       31.08       35.66      7.16 o 
  -7   6   1       85.05      100.68     27.00 o 
  -6   6   1       16.81       25.91     20.37 o 
  -5   6   1       20.88       10.86     18.37 o 
  -4   6   1      122.20      124.54     23.86 o 
  -3   6   1       15.33        6.96      9.82 o 
  -2   6   1      179.79      186.96     10.35 o 
  -1   6   1       75.98       64.14      5.70 o 
   0   6   1     1256.35     1212.83     76.13 o 
   1   6   1      188.50      176.94     12.21 o 
   2   6   1      423.03      428.64     20.20 o 
   3   6   1      126.70      126.52     13.15 o 
   4   6   1        9.16        8.97      1.44 o 
   5   6   1       23.19       24.09      1.78 o 
   6   6   1       59.27       58.79      4.61 o 
   7   6   1       40.20       40.09      6.72 o 
   8   6   1       61.01       44.89      9.07 o 
   9   6   1       16.33       13.91     11.04 o 
  -7   7   1        7.78        1.33     27.94 o 
  -6   7   1       59.06       43.02     27.72 o 
  -5   7   1        0.11        2.53     30.01 o 
  -4   7   1       10.65       16.47     28.31 o 
  -3   7   1      925.18     1087.39     87.95 o 
  -2   7   1      262.41      234.39     39.09 o 
  -1   7   1       42.59       35.64     13.29 o 
   0   7   1       40.56       50.28      7.58 o 
   1   7   1        2.64        2.24      6.02 o 
   2   7   1      227.46      244.63     15.89 o 
   3   7   1        0.23        1.46      8.58 o 
   4   7   1      332.44      325.37     20.21 o 
   5   7   1      175.63      153.65     15.31 o 
   6   7   1      504.65      492.43     33.75 o 
   7   7   1       90.35       75.98     11.36 o 
   8   7   1      219.85      210.02     11.30 o 
   9   7   1        1.72        0.16      3.91 o 
  -6   8   1       20.19       37.87     39.00 o 
  -5   8   1       31.01       14.29     26.31 o 
  -4   8   1       84.11       92.45     21.28 o 
  -3   8   1      497.01      593.93    132.69 o 
  -2   8   1     1183.42     1287.59     51.55 o 
  -1   8   1       23.90       21.45     10.54 o 
   0   8   1       69.59       53.09     10.22 o 
   1   8   1       27.47       29.42     23.16 o 
   2   8   1       74.57       65.30     12.37 o 
   3   8   1       61.25       62.19     10.85 o 
   4   8   1     1207.45     1151.35     59.92 o 
   5   8   1       34.47       28.27     20.26 o 
   6   8   1       88.87      103.46     16.03 o 
   7   8   1       23.97       18.25     14.96 o 
   8   8   1        0.80        0.26      3.38 o 
  -5   9   1      128.57      123.31     33.97 o 
  -4   9   1       37.21       41.77     42.77 o 
  -3   9   1        1.04        3.48      4.04 o 
  -2   9   1      514.12      629.21     40.63 o 
  -1   9   1       90.79       97.06      8.56 o 
   0   9   1      111.23      107.57     13.69 o 
   1   9   1       28.30       30.53      9.82 o 
   2   9   1        4.13        2.18      8.26 o 
   3   9   1        3.25        4.67     14.22 o 
   4   9   1       97.02       79.36     10.21 o 
   5   9   1      168.09      159.79     19.25 o 
   6   9   1        0.40        2.80      6.69 o 
   7   9   1        3.70        3.11      3.85 o 
   8   9   1        0.45        1.66      5.49 o 
  -4  10   1       31.64       19.42     36.16 o 
  -3  10   1        8.37       13.06     14.80 o 
  -2  10   1       48.94       40.21      7.56 o 
  -1  10   1       16.45       14.98     14.37 o 
   0  10   1        0.11        1.24      6.00 o 
   1  10   1      100.21       83.33     18.42 o 
   2  10   1        0.42        2.69      7.63 o 
   3  10   1        4.69        6.09     16.97 o 
   4  10   1        3.66        2.17      9.81 o 
   5  10   1       23.57       19.56     14.00 o 
   6  10   1       38.40       20.01     19.96 o 
   7  10   1        0.24        3.96      5.82 o 
  -2  11   1        6.88        5.88      6.53 o 
  -1  11   1       21.02       15.34     16.64 o 
   0  11   1       97.52       80.66     15.23 o 
   1  11   1       20.76        9.60     10.02 o 
   2  11   1       13.34        6.91     12.18 o 
   3  11   1        9.25        2.56      5.22 o 
   4  11   1        7.60        4.43      7.72 o 
   5  11   1        1.99       -1.39     10.44 o 
   6  11   1      212.49      197.84     16.08 o 
   1  12   1       39.27       36.43     10.64 o 
   2  12   1       31.64       39.37     14.89 o 
   3  12   1        0.11        2.81      6.49 o 
  -3 -11   2        2.87        5.55     10.76 o 
  -2 -11   2        8.09        8.53     13.39 o 
  -1 -11   2        0.02       -0.09      9.40 o 
   0 -11   2       82.93       68.37     17.57 o 
   1 -11   2        0.05        2.16      5.23 o 
   2 -11   2        2.86        1.40      7.44 o 
  -5 -10   2        2.17        0.38      3.39 o 
  -4 -10   2      182.75      137.55     43.91 o 
  -3 -10   2        6.19        4.95     14.35 o 
  -2 -10   2       99.87       86.50     31.00 o 
  -1 -10   2      169.26      181.95     16.71 o 
   0 -10   2        0.24       -1.76      8.68 o 
   1 -10   2        2.90        4.99      5.54 o 
   2 -10   2       72.51       79.44     10.56 o 
   4 -10   2        0.09        1.18      4.59 o 
  -6  -9   2        0.08        1.29      2.09 o 
  -5  -9   2        0.26        0.35      5.84 o 
  -4  -9   2       14.18       11.96     11.01 o 
  -3  -9   2      230.57      250.52     26.07 o 
  -2  -9   2       16.57       25.95     27.76 o 
  -1  -9   2       20.87       11.56     12.30 o 
   0  -9   2        0.29        0.70      2.88 o 
   1  -9   2        0.57        1.60      4.30 o 
   2  -9   2        2.13        1.10      7.83 o 
   3  -9   2       14.26        5.98      5.91 o 
   4  -9   2      119.93      106.03      9.28 o 
   5  -9   2        1.33        1.87      5.26 o 
  -7  -8   2       14.02       15.66      9.43 o 
  -6  -8   2       35.85       35.95      6.60 o 
  -5  -8   2      321.75      321.20     23.55 o 
  -4  -8   2      181.26      182.93     17.01 o 
  -3  -8   2      410.12      357.71     23.20 o 
  -2  -8   2       80.68       87.04     12.57 o 
  -1  -8   2        2.08        3.95      8.30 o 
   0  -8   2        0.02        1.17      4.58 o 
   1  -8   2        5.74        3.01      6.36 o 
   2  -8   2        8.43        4.65      4.33 o 
   3  -8   2     1133.68     1145.26     44.70 o 
   4  -8   2      497.40      553.61     31.74 o 
   5  -8   2        6.14       10.35     12.52 o 
   6  -8   2       29.45       24.54      9.43 o 
  -8  -7   2       28.34       26.27      4.08 o 
  -7  -7   2      283.95      318.65     17.55 o 
  -6  -7   2       48.53       35.84      5.77 o 
  -5  -7   2       78.72       77.04      5.78 o 
  -4  -7   2       37.64       35.82     24.50 o 
  -3  -7   2       93.41       93.72     13.17 o 
  -2  -7   2      426.15      418.34     31.83 o 
  -1  -7   2       15.11       14.94     14.25 o 
   0  -7   2      274.39      307.30     18.07 o 
   1  -7   2       21.07       25.16      3.57 o 
   2  -7   2        9.62        9.66      2.21 o 
   3  -7   2      825.88      943.02     26.67 o 
   4  -7   2      718.89      723.15     26.23 o 
   5  -7   2        3.35        4.82      4.21 o 
   6  -7   2        8.39        6.10      6.03 o 
   7  -7   2        0.18        0.61      4.49 o 
  -8  -6   2       11.17        9.09      7.71 o 
  -7  -6   2       52.06       54.72      5.83 o 
  -6  -6   2      474.15      484.56     37.45 o 
  -5  -6   2        3.11        3.24      2.46 o 
  -4  -6   2      171.60      172.90     13.22 o 
  -3  -6   2       15.75       10.00     11.37 o 
  -2  -6   2      298.14      301.51     16.42 o 
  -1  -6   2      625.35      639.39     22.46 o 
   0  -6   2     1151.26     1127.10     19.57 o 
   1  -6   2      340.54      335.84      8.30 o 
   2  -6   2      138.36      139.34      6.44 o 
   3  -6   2        8.81        8.39      5.03 o 
   4  -6   2      648.96      587.05     24.79 o 
   5  -6   2       29.80       23.09      9.55 o 
   6  -6   2       99.88      115.92     18.18 o 
   7  -6   2       50.14       52.94      6.96 o 
   8  -6   2       50.89       33.35      7.00 o 
  -8  -5   2       10.62        8.44      5.68 o 
  -7  -5   2       76.21       82.66      6.32 o 
  -6  -5   2      173.13      181.85      8.06 o 
  -5  -5   2      395.17      392.13     16.54 o 
  -4  -5   2        0.64        1.37      2.40 o 
  -3  -5   2      117.29      135.05     14.83 o 
  -2  -5   2       49.41       37.48      7.18 o 
  -1  -5   2      363.66      367.87      6.95 o 
   0  -5   2       91.33       70.72      2.49 o 
   1  -5   2      122.11      152.06      4.58 o 
   2  -5   2        1.55        0.39      0.99 o 
   3  -5   2       97.15       89.77      3.62 o 
   4  -5   2       65.14       64.88      2.97 o 
   5  -5   2       16.27       13.39      8.58 o 
   6  -5   2        0.08        0.17      3.89 o 
   7  -5   2      110.18      117.32     29.15 o 
   8  -5   2        3.33        3.72      4.40 o 
   9  -5   2        0.70        0.68      3.71 o 
  -9  -4   2        3.94        4.85      4.44 o 
  -8  -4   2       22.62       21.37      4.84 o 
  -7  -4   2        9.24       11.91      7.10 o 
  -6  -4   2        3.27        2.27      1.91 o 
  -5  -4   2       13.30       11.84      8.76 o 
  -4  -4   2      168.73      179.58      9.14 o 
  -3  -4   2       93.21       94.66      5.04 o 
  -2  -4   2     1039.14     1019.48     39.90 o 
  -1  -4   2      477.06      451.96     10.67 o 
   0  -4   2      489.18      529.40     11.83 o 
   1  -4   2      528.42      493.44      9.31 o 
   2  -4   2       71.12       93.82     18.40 o 
   3  -4   2        8.26        6.13      2.19 o 
   4  -4   2      184.69      212.40     13.24 o 
   5  -4   2       22.53       16.72      2.82 o 
   6  -4   2      489.83      476.69     19.63 o 
   7  -4   2       12.42       13.45     10.22 o 
   8  -4   2       22.68       31.39      6.43 o 
   9  -4   2       22.52       35.01     10.34 o 
  -9  -3   2       38.75       30.30      6.24 o 
  -8  -3   2       77.44       79.85      5.66 o 
  -7  -3   2        6.82        6.16      3.42 o 
  -6  -3   2        2.65        4.08      2.38 o 
  -5  -3   2      285.22      291.88      7.79 o 
  -4  -3   2      534.54      510.83     12.73 o 
  -3  -3   2     1371.44     1408.38     35.88 o 
  -2  -3   2       27.18       36.04      4.98 o 
  -1  -3   2     2031.54     1912.96     47.47 o 
   0  -3   2        0.70        0.23      0.88 o 
   1  -3   2       19.94       13.90      1.87 o 
   2  -3   2      809.14      827.87     15.88 o 
   3  -3   2        3.34        4.66      1.31 o 
   4  -3   2      854.05      972.49     51.85 o 
   5  -3   2       24.61       22.44      2.65 o 
   6  -3   2      178.20      167.86      8.45 o 
   7  -3   2       23.31       23.95      3.30 o 
   8  -3   2      101.97       88.09      8.01 o 
   9  -3   2        1.30        0.44      2.31 o 
  -9  -2   2        0.46        1.75      4.08 o 
  -8  -2   2      481.95      505.71     13.68 o 
  -7  -2   2     1464.66     1442.16     20.82 o 
  -6  -2   2       85.25       89.35      5.84 o 
  -5  -2   2      109.96      114.82      9.79 o 
  -4  -2   2       50.59       45.36      3.46 o 
  -3  -2   2        0.82        4.85      3.11 o 
  -2  -2   2      577.27      552.82     11.88 o 
  -1  -2   2      185.97      200.95      6.36 o 
   0  -2   2     1722.73     1546.95     31.40 o 
   1  -2   2        5.03        7.57      1.30 o 
   2  -2   2     1447.94     1412.41     28.12 o 
   3  -2   2      466.74      477.23     18.05 o 
   4  -2   2      784.21      949.39     26.47 o 
   5  -2   2       50.22       44.04      3.74 o 
   6  -2   2        3.00        6.74      5.31 o 
   7  -2   2       25.21       29.55      3.53 o 
   8  -2   2        3.59        1.80      2.29 o 
   9  -2   2      143.58      114.32      7.15 o 
  10  -2   2       73.66       83.30      7.93 o 
  -9  -1   2       40.32       41.99     34.17 o 
  -8  -1   2       33.07       37.90      7.92 o 
  -7  -1   2      164.77      156.00      6.70 o 
  -6  -1   2      780.29      770.66     28.41 o 
  -5  -1   2      421.12      441.91     10.08 o 
  -4  -1   2      418.05      482.21     22.24 o 
  -3  -1   2      219.14      206.52      5.76 o 
  -2  -1   2        0.71        4.26      2.71 o 
  -1  -1   2     1453.39     1279.30     38.65 o 
   1  -1   2      639.01      572.01     12.99 o 
   2  -1   2      960.48      822.05     20.10 o 
   3  -1   2        0.20        0.96      0.94 o 
   4  -1   2        4.21        3.31      1.39 o 
   5  -1   2      223.36      202.78      9.59 o 
   6  -1   2      183.46      196.98      6.53 o 
   7  -1   2      231.49      221.56      9.02 o 
   8  -1   2      480.51      478.26     15.55 o 
   9  -1   2      129.86      136.84     10.97 o 
  10  -1   2       41.89       44.05      5.16 o 
  -9   0   2       81.70       76.06     10.69 o 
  -8   0   2        0.10       -0.50      4.03 o 
  -7   0   2       81.27       86.64      5.52 o 
  -6   0   2       69.47       66.42      5.50 o 
  -5   0   2       56.99       52.66      3.62 o 
  -4   0   2        5.69        6.94      3.83 o 
  -3   0   2       30.10       31.07      2.91 o 
  -2   0   2      107.81       98.56      4.18 o 
  -1   0   2       30.16       25.74      4.83 o 
   0   0   2      134.88      111.55     10.83 o 
   2   0   2     5126.95       13.61     13.62 o 
   3   0   2      513.88      469.93     15.63 o 
   4   0   2       13.83       13.50      1.58 o 
   5   0   2        6.52        5.63      1.97 o 
   6   0   2      150.06      156.23      6.40 o 
   7   0   2        1.03        0.71      0.84 o 
   8   0   2      546.75      566.58     21.15 o 
   9   0   2      102.14       89.24      6.56 o 
  10   0   2        1.66       -0.44      2.41 o 
  -9   1   2        1.97        2.34      5.69 o 
  -8   1   2        2.49        1.23      4.30 o 
  -7   1   2       14.07       24.19     15.76 o 
  -6   1   2        3.67        4.95      4.04 o 
  -5   1   2      159.25      151.38      9.42 o 
  -4   1   2        0.38        2.95      2.41 o 
  -3   1   2      191.06      216.69      9.62 o 
  -2   1   2      286.91      326.89     11.01 o 
  -1   1   2     4844.12     4516.43     32.54 o 
   0   1   2     2811.86     2640.24     32.32 o 
   1   1   2      562.10      530.71     11.97 o 
   2   1   2     3882.05     4148.53     43.33 o 
   3   1   2      150.78      159.12      5.10 o 
   4   1   2      191.85      206.41      6.30 o 
   5   1   2        2.17        3.18      2.53 o 
   6   1   2      522.94      529.55     10.17 o 
   7   1   2      305.87      299.55      7.51 o 
   8   1   2       36.30       34.11      4.09 o 
   9   1   2       32.68       40.47      4.19 o 
  10   1   2      115.58      110.80     10.94 o 
  -8   2   2       20.48       18.42     20.71 o 
  -7   2   2      113.54      126.68     14.00 o 
  -6   2   2      107.31        4.64      8.05 o 
  -5   2   2        0.24        1.28      3.23 o 
  -4   2   2       33.78       39.56      4.87 o 
  -2   2   2     1035.66     1332.64    163.13 o 
  -1   2   2      164.19      184.29     39.17 o 
   0   2   2     3494.93     3306.30     40.97 o 
   1   2   2      362.92      411.26     21.21 o 
   3   2   2      278.56      303.76     15.71 o 
   5   2   2     1749.93     1725.29     38.52 o 
   6   2   2       20.54       23.60      2.80 o 
   7   2   2       48.44       49.88      3.50 o 
   8   2   2       96.80       89.93      4.67 o 
   9   2   2       36.14       29.39      3.33 o 
  10   2   2        2.49        1.04      2.24 o 
  -8   3   2       68.86       43.49      8.62 o 
  -7   3   2      197.30      109.09     14.18 o 
  -6   3   2        3.02        1.82      4.79 o 
  -5   3   2      139.28      150.64     16.55 o 
  -4   3   2        5.92        1.27      6.75 o 
  -3   3   2       28.56       25.28      8.10 o 
  -1   3   2       42.94       47.25      9.89 o 
   0   3   2       33.25       41.19     10.45 o 
   1   3   2      178.46      166.88      6.73 o 
   2   3   2     1937.40     2171.82     50.71 o 
   3   3   2      205.48      242.88     17.26 o 
   4   3   2      388.19      400.25     10.25 o 
   5   3   2        1.02        0.37      1.52 o 
   6   3   2      226.19      222.68      6.24 o 
   7   3   2        8.26       10.43      2.17 o 
   8   3   2       30.94       28.47      2.62 o 
   9   3   2      192.91      185.22      9.49 o 
  10   3   2        3.75        2.52      2.15 o 
  -8   4   2       72.59       58.59     46.44 o 
  -7   4   2       41.75       29.04     26.56 o 
  -6   4   2      280.63      244.21     20.91 o 
  -5   4   2      293.52      252.54     19.67 o 
  -4   4   2       28.22       24.66      5.78 o 
  -3   4   2        6.34        7.07      9.76 o 
  -2   4   2      425.67      420.34     25.39 o 
  -1   4   2      149.20      163.90     11.06 o 
   0   4   2      210.13      202.26     28.02 o 
   1   4   2      143.70      153.29      6.69 o 
   2   4   2        0.16       -5.77     15.98 o 
   3   4   2       63.45      107.03     19.02 o 
   4   4   2        0.40        0.27      1.13 o 
   5   4   2       22.93       20.52      2.59 o 
   6   4   2       18.58       21.03      2.68 o 
   7   4   2        2.28        2.81      2.94 o 
   8   4   2       57.07       62.45      4.25 o 
   9   4   2       14.86        9.31      3.94 o 
  10   4   2       33.02       32.18      3.82 o 
  -7   5   2       21.68       55.38     22.52 o 
  -6   5   2        3.85       12.65     23.65 o 
  -5   5   2      144.38      115.65     35.74 o 
  -4   5   2        2.84        6.25      7.67 o 
  -3   5   2        1.46        4.58      9.43 o 
  -2   5   2      702.19     1209.70     38.98 o 
  -1   5   2        0.13        1.97      9.12 o 
   0   5   2      282.94      325.08     76.06 o 
   1   5   2      104.15      141.21     39.58 o 
   2   5   2      189.44      163.69     12.30 o 
   3   5   2      245.38      236.63     13.57 o 
   4   5   2       81.22       58.12      7.92 o 
   5   5   2       63.38       67.62      3.27 o 
   6   5   2      356.23      370.52     12.25 o 
   7   5   2        3.70        3.25      2.02 o 
   8   5   2       41.20       38.09      3.02 o 
   9   5   2        7.18        5.09      3.02 o 
  10   5   2      119.79      123.10     10.16 o 
  -7   6   2        0.03        5.90     24.11 o 
  -6   6   2       16.40       24.71     23.93 o 
  -5   6   2       53.49       43.96     25.95 o 
  -4   6   2       20.48       22.19      5.93 o 
  -3   6   2       66.44       67.34     10.56 o 
  -2   6   2      261.28      415.66    122.39 o 
  -1   6   2      150.58      214.54     15.88 o 
   0   6   2      430.02      385.14     59.38 o 
   1   6   2      142.20      150.97     18.74 o 
   2   6   2      655.24      639.00     23.05 o 
   3   6   2       29.87       30.07     28.72 o 
   4   6   2       56.26       42.17     30.54 o 
   5   6   2       13.43       12.39      1.61 o 
   6   6   2      272.39      281.46     12.87 o 
   7   6   2       31.21       31.04      2.43 o 
   8   6   2        0.50        0.66      2.08 o 
   9   6   2       15.17       17.97     11.84 o 
  10   6   2      171.39      163.45      9.45 o 
  -6   7   2        5.94       28.32     48.79 o 
  -5   7   2        0.99        4.24     30.93 o 
  -4   7   2      311.23      320.83     50.77 o 
  -3   7   2      585.62      540.02     72.09 o 
  -2   7   2      244.08      285.73     32.78 o 
  -1   7   2       27.29       21.45      6.03 o 
   0   7   2       73.80       69.12      6.54 o 
   1   7   2      121.43      116.17     29.73 o 
   2   7   2      260.57      258.31     17.07 o 
   3   7   2       95.53       87.27     16.32 o 
   4   7   2      194.91      156.02     39.75 o 
   5   7   2      273.08      272.17     20.12 o 
   6   7   2       40.35       39.72      9.01 o 
   7   7   2        0.68        0.36      4.95 o 
   8   7   2       36.81       34.87     33.29 o 
   9   7   2       23.06       19.99     14.51 o 
  -5   8   2       26.06       40.70     51.96 o 
  -4   8   2       34.52       46.94     41.41 o 
  -3   8   2       27.38       30.57     17.33 o 
  -2   8   2      563.44      568.47     36.83 o 
  -1   8   2       12.57       13.47      6.14 o 
   0   8   2        2.13        2.93      3.88 o 
   1   8   2      166.58      147.13     16.26 o 
   2   8   2        9.44       14.30      8.23 o 
   3   8   2       70.25       65.84     16.43 o 
   4   8   2      180.01      153.21     15.16 o 
   5   8   2      256.27      257.45     19.99 o 
   6   8   2      483.89      476.34     23.34 o 
   7   8   2       25.67       18.56     21.80 o 
   8   8   2       18.71       13.59     16.63 o 
   9   8   2        0.32        2.29      4.09 o 
  -5   9   2        2.76        2.24     17.76 o 
  -4   9   2      101.54      133.57     27.44 o 
  -3   9   2       12.20        4.39      7.05 o 
  -2   9   2        8.59        6.12      4.41 o 
  -1   9   2      224.65      223.33     10.38 o 
   0   9   2       92.95       76.24     21.18 o 
   1   9   2       13.36       12.90     10.16 o 
   2   9   2        9.58        3.99      8.47 o 
   3   9   2        0.84       -0.62      7.81 o 
   4   9   2       30.68       18.78     19.10 o 
   5   9   2        5.70        7.25      8.16 o 
   6   9   2      116.45      103.63     15.05 o 
   7   9   2        7.01        3.88      5.31 o 
   8   9   2        5.48        6.40     11.78 o 
  -3  10   2       31.38       14.64     18.00 o 
  -2  10   2       81.37       80.84      8.48 o 
  -1  10   2      131.23      149.84     10.25 o 
   0  10   2      318.11      344.16     21.93 o 
   1  10   2        5.81        7.67      8.44 o 
   2  10   2        0.84        0.95      5.63 o 
   3  10   2       16.17       13.91     12.06 o 
   4  10   2       37.24       29.36     12.38 o 
   5  10   2       12.86        2.89     10.82 o 
   6  10   2       30.26       22.57     29.12 o 
   7  10   2       10.34       10.69     15.50 o 
  -2  11   2        4.06        3.09      6.13 o 
  -1  11   2        0.06        0.55      3.01 o 
   0  11   2       84.52       88.64     14.45 o 
   1  11   2       34.83       44.83     12.97 o 
   2  11   2        5.37        3.83      9.04 o 
   3  11   2        2.49        1.72      8.15 o 
   4  11   2       47.39       43.50     10.51 o 
   5  11   2       36.80       23.51     34.98 o 
   6  11   2       64.62       65.92     13.55 o 
   1  12   2        2.89        1.41      4.47 o 
   2  12   2       52.51       48.41     13.49 o 
   3  12   2       18.69       17.19     21.27 o 
  -2 -11   3        0.12       -3.01     10.73 o 
  -1 -11   3        2.33        3.29     15.50 o 
   1 -11   3       39.99       35.91      6.15 o 
  -3 -10   3       16.24       12.02     12.80 o 
  -2 -10   3       16.01       10.55     17.32 o 
  -1 -10   3      184.34      175.59     16.42 o 
   0 -10   3       42.12       29.32     33.60 o 
   1 -10   3       22.77       28.47      6.92 o 
   2 -10   3       76.38       87.33      9.51 o 
   3 -10   3       18.77       22.29      5.98 o 
  -5  -9   3        2.75        3.47      3.63 o 
  -3  -9   3      569.56      562.70     61.32 o 
  -2  -9   3       58.76       57.18     14.76 o 
  -1  -9   3        0.05        0.78      7.45 o 
   0  -9   3       13.17        4.92      8.13 o 
   2  -9   3        0.92        1.16      1.69 o 
   3  -9   3        3.81        1.49      2.09 o 
   4  -9   3        5.37        3.59      4.03 o 
   5  -9   3       19.56       20.24      4.75 o 
  -6  -8   3       71.56       74.72      7.69 o 
  -5  -8   3       56.87       56.80      5.51 o 
  -4  -8   3       18.75       22.46      7.27 o 
  -3  -8   3       51.68       62.86     10.38 o 
  -2  -8   3      159.08      182.36     17.84 o 
  -1  -8   3        0.55       -2.93      9.10 o 
   0  -8   3       37.78       46.78      9.26 o 
   1  -8   3        7.38        9.59      3.21 o 
   2  -8   3      358.35      359.75     18.51 o 
   3  -8   3      440.73      492.59     17.26 o 
   4  -8   3       86.93       94.18      8.86 o 
   5  -8   3       58.62       66.70      6.36 o 
   6  -8   3        5.60        3.99      6.12 o 
  -7  -7   3       51.57       52.55      5.36 o 
  -6  -7   3       54.06       55.22      8.32 o 
  -5  -7   3       11.24       13.50     11.24 o 
  -4  -7   3       31.73       28.35      3.45 o 
  -3  -7   3       30.77       26.84     21.45 o 
  -2  -7   3      587.49      607.13     39.12 o 
  -1  -7   3      343.45      347.49     20.75 o 
   0  -7   3       57.10       61.04      3.36 o 
   1  -7   3       54.35       50.75      3.70 o 
   2  -7   3        0.02        0.55      0.98 o 
   3  -7   3      440.06      457.83     14.48 o 
   4  -7   3      205.33      204.02      6.79 o 
   5  -7   3       74.30       75.92     19.24 o 
   6  -7   3       10.79        8.79      8.26 o 
   7  -7   3        6.71       12.15     13.13 o 
  -7  -6   3        9.03        8.81      6.07 o 
  -6  -6   3      107.01      102.33      6.58 o 
  -5  -6   3      179.12      187.52      8.25 o 
  -4  -6   3        8.39        7.66      4.99 o 
  -3  -6   3        1.88        2.14      3.39 o 
  -2  -6   3       85.38       87.60     13.24 o 
  -1  -6   3      290.56      310.77      9.43 o 
   0  -6   3       15.72       14.66      2.04 o 
   1  -6   3      468.82      473.41     18.16 o 
   2  -6   3        0.17        0.18      1.06 o 
   3  -6   3       48.33       51.40      3.22 o 
   4  -6   3      122.81      132.80      6.55 o 
   5  -6   3        7.12        6.28      4.47 o 
   6  -6   3       46.18       50.52      5.13 o 
   7  -6   3       56.43       54.92      7.48 o 
   8  -6   3       14.62        6.93      5.85 o 
  -8  -5   3       11.87       10.56     10.38 o 
  -7  -5   3       44.16       50.68      5.30 o 
  -6  -5   3      140.40      148.35     11.66 o 
  -5  -5   3      222.60      232.56     12.04 o 
  -4  -5   3      191.62      190.29      7.95 o 
  -3  -5   3       45.97       46.53      4.44 o 
  -2  -5   3        0.21        1.37      2.47 o 
  -1  -5   3        2.88        1.29      1.69 o 
   0  -5   3      386.41      422.11     15.95 o 
   1  -5   3      420.46      439.07     15.26 o 
   2  -5   3        8.74        3.92      1.82 o 
   3  -5   3      286.06      280.63     17.49 o 
   4  -5   3        1.76        2.79      2.08 o 
   5  -5   3        9.82       10.32      3.74 o 
   6  -5   3      220.19      236.67     14.34 o 
   7  -5   3      747.23      822.29    155.62 o 
   8  -5   3        8.22        5.38      3.73 o 
   9  -5   3       46.76       37.02      6.63 o 
  -8  -4   3        2.46        1.69      2.07 o 
  -7  -4   3       29.68       32.64      4.02 o 
  -6  -4   3        2.83        3.95      2.86 o 
  -5  -4   3       46.82       43.93      3.87 o 
  -4  -4   3       68.09       75.46      6.88 o 
  -3  -4   3      211.01      264.98      7.96 o 
  -2  -4   3       44.88       38.31      3.10 o 
  -1  -4   3      344.78      355.07     13.15 o 
   0  -4   3      281.94      275.57     10.24 o 
   1  -4   3      819.95      831.20     14.64 o 
   2  -4   3      838.85      835.00     16.57 o 
   3  -4   3      146.57      152.85      8.99 o 
   4  -4   3        0.97        1.12      2.58 o 
   5  -4   3       11.62        9.51      4.51 o 
   6  -4   3      943.74     1047.85     38.23 o 
   7  -4   3        5.28        0.54      3.90 o 
   8  -4   3        4.38        4.62      4.11 o 
   9  -4   3        4.71        6.78      6.25 o 
  -8  -3   3        1.91        2.34      2.61 o 
  -7  -3   3      277.66      282.16     11.78 o 
  -6  -3   3       14.48       16.02      8.90 o 
  -5  -3   3        3.95        7.50      4.28 o 
  -4  -3   3       25.21       25.41      4.39 o 
  -3  -3   3        1.04        1.76      2.62 o 
  -2  -3   3       86.00       78.31      4.63 o 
  -1  -3   3      160.27      187.87      5.23 o 
   0  -3   3     1270.37     1213.01     28.87 o 
   1  -3   3        6.56        9.06      6.67 o 
   2  -3   3     1626.87     1515.67     22.87 o 
   3  -3   3      200.05      212.75      6.77 o 
   4  -3   3      671.83      777.88     12.26 o 
   5  -3   3        0.19        1.24      1.94 o 
   6  -3   3      132.71      135.77      6.03 o 
   7  -3   3      141.56      146.61     12.09 o 
   8  -3   3        7.70        9.61      6.06 o 
   9  -3   3        0.28        1.08      3.43 o 
  10  -3   3        7.34        6.39      4.35 o 
  -8  -2   3        1.74        1.37      1.74 o 
  -7  -2   3      350.40      356.23     21.17 o 
  -6  -2   3      741.72      771.20     29.18 o 
  -5  -2   3        0.15        1.18      2.57 o 
  -4  -2   3       96.21       96.56      4.79 o 
  -3  -2   3      237.95      215.10      7.29 o 
  -2  -2   3      286.33      299.94      8.71 o 
  -1  -2   3       55.16       64.68      2.89 o 
   0  -2   3      108.60      108.08      3.46 o 
   1  -2   3       43.11       48.95      1.25 o 
   2  -2   3      312.77      302.74      3.91 o 
   3  -2   3     1106.21     1071.22     13.35 o 
   4  -2   3      406.71      406.96     10.88 o 
   5  -2   3      116.65      106.58      9.39 o 
   6  -2   3        7.70       10.89      5.37 o 
   7  -2   3       21.12       26.02      3.09 o 
   8  -2   3       56.75       57.46      4.59 o 
   9  -2   3       40.16       43.15      4.90 o 
  10  -2   3       42.04       47.01      5.03 o 
  -8  -1   3        8.79        5.64      7.77 o 
  -7  -1   3       88.46       93.22      6.38 o 
  -6  -1   3      119.04      108.27      7.31 o 
  -5  -1   3      191.13      204.65      8.11 o 
  -4  -1   3      456.81      449.24     11.33 o 
  -3  -1   3      201.91      202.79      6.24 o 
  -2  -1   3        2.01        0.81      1.62 o 
  -1  -1   3       35.63       56.71      5.73 o 
   1  -1   3     2044.85     2119.96     86.46 o 
   2  -1   3     4368.69     3956.35     31.18 o 
   3  -1   3      444.14      418.34     14.86 o 
   4  -1   3      176.24      182.81      8.64 o 
   5  -1   3        0.61        0.28      1.06 o 
   6  -1   3       41.57       46.92      2.98 o 
   7  -1   3       13.14       15.25      3.58 o 
   8  -1   3      548.88      549.58     23.66 o 
   9  -1   3       99.59      103.94      8.06 o 
  10  -1   3        1.83        0.88      2.08 o 
  -8   0   3       50.13       53.41      9.40 o 
  -7   0   3      191.67      190.50     24.10 o 
  -6   0   3       51.27       50.99      6.58 o 
  -5   0   3      618.31      635.92     36.69 o 
  -4   0   3        8.87       10.12      5.47 o 
  -3   0   3       39.66       43.34      3.18 o 
  -2   0   3      567.92      546.40     14.65 o 
  -1   0   3      140.35      151.42      4.68 o 
   2   0   3      971.36     1209.41     33.75 o 
   3   0   3       21.23       14.05     15.74 o 
   4   0   3      112.80      105.53      4.37 o 
   5   0   3        4.32        5.77      2.83 o 
   6   0   3      147.74      157.86      6.40 o 
   7   0   3     1238.15     1170.81     28.99 o 
   8   0   3     1215.82     1194.13     42.46 o 
   9   0   3       13.78       13.53      4.02 o 
  10   0   3       17.01       24.52      6.14 o 
  -8   1   3        3.52        2.07      5.93 o 
  -7   1   3       14.89       15.94     15.64 o 
  -6   1   3       64.25       61.28      8.10 o 
  -5   1   3      777.51      871.28     51.80 o 
  -4   1   3      206.37      203.71      9.37 o 
  -3   1   3      771.01      779.82     44.78 o 
  -2   1   3      685.16      672.77     73.71 o 
  -1   1   3      201.81      228.49     19.89 o 
   1   1   3     1612.51     1380.51     55.28 o 
   2   1   3     4161.36     5411.52     65.72 o 
   3   1   3       89.40       82.72     17.27 o 
   4   1   3      904.67      947.26     27.03 o 
   5   1   3       56.68       60.58      2.97 o 
   6   1   3      856.90      842.47     20.37 o 
   7   1   3     1129.12     1184.85     22.06 o 
   8   1   3      126.38      131.07      5.70 o 
   9   1   3        0.86        1.89      2.16 o 
  10   1   3        0.03        0.90      2.14 o 
  11   1   3      107.56      111.30      7.57 o 
  -8   2   3       15.27        9.36     13.19 o 
  -7   2   3       80.84       74.23     32.74 o 
  -6   2   3       37.99       41.41      7.72 o 
  -5   2   3        4.07        0.60      3.19 o 
  -4   2   3       66.93       55.78      6.61 o 
  -3   2   3        0.83        2.86      4.37 o 
  -2   2   3     1192.61     1221.73    121.90 o 
  -1   2   3      657.40      880.52     33.69 o 
   1   2   3     2856.80     2738.28     91.44 o 
   2   2   3     6333.17     6441.49     68.77 o 
   3   2   3      103.82      112.97     13.78 o 
   4   2   3       77.72       94.11      9.96 o 
   5   2   3      290.57      345.19     13.19 o 
   6   2   3       32.01       39.90      3.23 o 
   7   2   3        7.15        7.98      4.69 o 
   8   2   3      141.12      149.08      6.46 o 
   9   2   3       17.00       18.31      3.45 o 
  10   2   3        0.09        0.39      1.44 o 
  11   2   3        7.46        4.26      3.61 o 
  -8   3   3      196.07      237.38     21.21 o 
  -7   3   3        3.71        4.23      9.66 o 
  -6   3   3       29.27       34.12     25.37 o 
  -5   3   3       53.33       56.99      9.05 o 
  -4   3   3       17.34       17.46     10.28 o 
  -3   3   3      255.35      215.51     12.09 o 
  -2   3   3       32.61       53.77     17.17 o 
  -1   3   3      955.26      829.01     72.62 o 
   0   3   3       53.90       40.41      8.94 o 
   1   3   3       29.85       26.66      5.66 o 
   2   3   3      396.43      392.31     26.54 o 
   3   3   3        0.83        4.71     14.75 o 
   4   3   3      990.87     1097.28     32.74 o 
   5   3   3       12.21       13.65      4.05 o 
   6   3   3       14.35       15.80      4.53 o 
   7   3   3       17.39       12.28      2.51 o 
   8   3   3       42.06       41.00      3.19 o 
   9   3   3       12.19        9.86      5.43 o 
  10   3   3        0.25        1.16      2.00 o 
  11   3   3       67.93       71.44      6.03 o 
  -7   4   3        3.53        2.17      7.53 o 
  -6   4   3      215.27      174.18     20.61 o 
  -5   4   3       10.94       16.36     23.54 o 
  -4   4   3       54.59       50.53     11.96 o 
  -3   4   3      179.02      191.72     20.10 o 
  -2   4   3      230.53      268.12     18.24 o 
  -1   4   3      293.78      304.09     18.69 o 
   0   4   3      158.96      200.60     13.14 o 
   1   4   3      361.38      498.63     14.78 o 
   2   4   3      478.28      482.39     22.14 o 
   3   4   3      604.22      569.85     23.24 o 
   4   4   3     2758.79     4421.58     66.83 o 
   5   4   3       19.63       20.47      3.20 o 
   6   4   3       97.70       99.69      5.09 o 
   7   4   3        0.47        1.10      2.14 o 
   8   4   3       22.78       28.38      3.46 o 
   9   4   3       27.77       28.33      3.20 o 
  10   4   3       28.31       34.28      3.90 o 
  -7   5   3       65.73       72.99     26.00 o 
  -6   5   3        0.01        8.41     22.33 o 
  -5   5   3      209.19      246.63     32.18 o 
  -4   5   3       94.90       87.56     25.03 o 
  -3   5   3       71.02       65.97     12.69 o 
  -2   5   3      126.29      119.72     13.99 o 
  -1   5   3        5.74        2.49      7.62 o 
   0   5   3      115.11      113.95      8.63 o 
   1   5   3      509.50      674.11     16.93 o 
   2   5   3       61.24       77.07     12.95 o 
   3   5   3       92.33      140.70     17.81 o 
   4   5   3      797.30     1469.38     44.28 o 
   5   5   3       35.93       31.11      9.74 o 
   6   5   3        4.28        4.18      3.82 o 
   7   5   3        1.21        1.42      2.38 o 
   8   5   3      301.45      279.46      7.22 o 
   9   5   3        3.93        6.93      4.78 o 
  10   5   3      119.10      108.25      7.05 o 
  -6   6   3       12.05       13.00     20.65 o 
  -5   6   3      149.67      143.47     34.49 o 
  -4   6   3      257.06      201.87     43.14 o 
  -3   6   3      167.44      306.13     73.91 o 
  -2   6   3      285.72      265.54     51.23 o 
  -1   6   3        3.36        4.22      7.74 o 
   0   6   3       81.41      167.80     40.47 o 
   1   6   3      579.23      579.26     19.89 o 
   2   6   3       38.29       62.88     18.24 o 
   3   6   3       24.26       47.77     25.20 o 
   4   6   3        8.18        8.58      8.55 o 
   5   6   3       21.15       12.54     13.91 o 
   6   6   3      260.96      245.95     10.19 o 
   7   6   3       17.27       13.43      2.94 o 
   8   6   3      183.62      155.86     10.10 o 
   9   6   3        7.33        5.58      4.73 o 
  10   6   3        5.08        1.84      3.72 o 
  -6   7   3        0.02       -7.88     31.57 o 
  -5   7   3        6.20        8.39     29.75 o 
  -4   7   3       58.36       72.97     35.04 o 
  -3   7   3      270.77      188.36     27.74 o 
  -2   7   3      438.78      656.10    109.49 o 
  -1   7   3      435.74      371.73     22.87 o 
   0   7   3      197.03      261.80     52.74 o 
   1   7   3        6.27       11.56      7.13 o 
   2   7   3       75.59       63.31      9.19 o 
   3   7   3       18.68       15.23     10.98 o 
   4   7   3      132.44      100.36     13.38 o 
   5   7   3      438.21      400.73     23.11 o 
   6   7   3       11.31        7.37      2.42 o 
   7   7   3      122.57      108.98     12.23 o 
   8   7   3       41.91       46.10     12.77 o 
   9   7   3        0.60        0.27      3.72 o 
  10   7   3        0.29        1.07      1.97 o 
  -5   8   3        5.40       -2.17     33.83 o 
  -4   8   3       50.92       62.66     69.65 o 
  -3   8   3       97.67      106.04     11.37 o 
  -2   8   3        2.27        5.42      9.58 o 
  -1   8   3       23.94       29.26      9.41 o 
   0   8   3      198.87      176.56     13.25 o 
   1   8   3       21.37       26.96     10.82 o 
   2   8   3        5.64       -1.28      9.98 o 
   3   8   3       65.37       44.70     11.40 o 
   4   8   3      220.26      235.38     22.22 o 
   5   8   3     1133.81     1086.10     60.16 o 
   6   8   3       61.04       64.75     11.96 o 
   7   8   3        5.57        3.83      5.17 o 
   8   8   3        5.12        6.81     10.02 o 
   9   8   3        8.54        7.79     11.39 o 
  -4   9   3       27.89       21.66     30.94 o 
  -3   9   3      119.35      172.20     92.13 o 
  -2   9   3        2.09        4.15      7.09 o 
  -1   9   3      145.52      173.65     14.92 o 
   0   9   3       25.97       26.90     18.15 o 
   1   9   3       38.77       26.22     24.27 o 
   2   9   3      126.44      113.44     14.09 o 
   3   9   3      129.26      106.63     32.87 o 
   4   9   3      742.54      711.77     28.16 o 
   5   9   3      101.80       73.07     11.23 o 
   6   9   3       36.92       27.24     32.40 o 
   7   9   3        7.49        7.32      7.96 o 
   8   9   3       19.94       10.58     13.01 o 
  -3  10   3       87.68       86.25     16.47 o 
  -2  10   3       21.81       19.00     16.60 o 
  -1  10   3        3.47        2.62      3.22 o 
   0  10   3      278.32      222.32     16.30 o 
   1  10   3      202.99      181.33     17.53 o 
   2  10   3       60.95       31.09     28.59 o 
   3  10   3        6.21        3.48      8.27 o 
   4  10   3        1.91        5.47     10.90 o 
   5  10   3        7.37        6.86      9.93 o 
   6  10   3       57.86       54.40     28.55 o 
   7  10   3        0.74       -2.25      9.89 o 
  -1  11   3       49.80       62.37      7.99 o 
   0  11   3       75.78       66.52     12.31 o 
   1  11   3       39.27       24.48     29.47 o 
   2  11   3        0.53        1.49      6.55 o 
   3  11   3        4.95        3.90      7.88 o 
   4  11   3        9.50        8.72     11.14 o 
   5  11   3        0.81        0.73      6.53 o 
   6  11   3       70.52       74.48     15.26 o 
   2  12   3       24.06        9.40     13.24 o 
   3  12   3       13.21       13.26      9.89 o 
   4  12   3        6.79        5.49      9.30 o 
  -3 -10   4       25.17       21.64     18.58 o 
  -2 -10   4       10.74       11.76     14.07 o 
  -1 -10   4        1.93        1.80      3.77 o 
   0 -10   4       20.90       17.22     16.81 o 
   1 -10   4        5.85        2.72      4.55 o 
   2 -10   4       29.11       33.37      5.85 o 
   3 -10   4       26.20       29.12     11.89 o 
  -5  -9   4       85.12      111.98      7.84 o 
  -4  -9   4      119.72      129.61      9.86 o 
  -3  -9   4      230.20      265.07     13.48 o 
  -2  -9   4      107.22       99.27     25.44 o 
  -1  -9   4        0.95        1.81      3.62 o 
   0  -9   4        0.80        0.97      1.64 o 
   1  -9   4       28.29       26.73      8.30 o 
   2  -9   4       50.57       39.81      6.82 o 
   3  -9   4       84.58       91.93      6.25 o 
   4  -9   4       20.89       18.96      4.44 o 
   5  -9   4       14.81        9.44     14.04 o 
  -6  -8   4        1.82        0.22      2.52 o 
  -5  -8   4       12.85       11.66      6.82 o 
  -4  -8   4        0.80        0.90      2.39 o 
  -3  -8   4      395.92      400.47     20.19 o 
  -2  -8   4      219.94      205.26     20.77 o 
  -1  -8   4       48.72       48.06     15.66 o 
   0  -8   4       31.66       28.12     18.92 o 
   1  -8   4       19.35       21.52      2.50 o 
   2  -8   4        0.76        0.75      1.55 o 
   3  -8   4        0.96        1.40      1.22 o 
   4  -8   4       23.26       18.99      2.76 o 
   5  -8   4       14.48       10.07     10.16 o 
   6  -8   4        0.35        1.02      3.58 o 
  -6  -7   4       84.05       85.01      7.68 o 
  -5  -7   4       13.84       14.56      9.87 o 
  -4  -7   4       57.93       64.07      5.77 o 
  -3  -7   4       49.07       52.63      4.21 o 
  -2  -7   4      103.87      114.38     13.85 o 
  -1  -7   4       45.14       54.47      7.07 o 
   0  -7   4        4.51        4.65      3.34 o 
   1  -7   4        3.30        1.73      1.20 o 
   2  -7   4      103.83       99.26      5.62 o 
   3  -7   4       26.05       29.75      4.80 o 
   4  -7   4       11.53        9.74      5.19 o 
   5  -7   4      123.38      126.95      9.74 o 
   6  -7   4       24.90       26.04      4.95 o 
   7  -7   4        4.14        3.99      5.97 o 
  -7  -6   4       97.13       99.42      6.99 o 
  -6  -6   4       27.19       24.08      4.91 o 
  -5  -6   4       13.92       12.98      8.66 o 
  -4  -6   4      107.16      105.43      6.46 o 
  -3  -6   4       95.80       90.31      6.13 o 
  -2  -6   4       36.22       38.17      1.70 o 
  -1  -6   4      234.10      263.48      7.99 o 
   0  -6   4      178.89      185.72      7.54 o 
   1  -6   4       78.50       83.43      4.05 o 
   2  -6   4      249.03      251.80      9.27 o 
   3  -6   4       34.90       35.90      3.05 o 
   4  -6   4       85.01       80.59      4.53 o 
   5  -6   4       48.56       48.04      3.63 o 
   6  -6   4       80.07       74.61      5.90 o 
   7  -6   4        2.68        2.62      4.68 o 
   8  -6   4       38.22       38.37      8.09 o 
  -7  -5   4        1.88        0.37      2.87 o 
  -6  -5   4       21.62       19.21      4.62 o 
  -5  -5   4      413.91      451.39     13.12 o 
  -4  -5   4      191.61      210.27     10.99 o 
  -3  -5   4       32.02       25.42      3.50 o 
  -2  -5   4       41.73       42.22      3.70 o 
  -1  -5   4      368.22      366.13      8.39 o 
   0  -5   4      177.96      178.74      6.06 o 
   1  -5   4       46.94       51.32      2.97 o 
   2  -5   4        0.64        0.82      1.52 o 
   3  -5   4       54.95       56.08      3.76 o 
   4  -5   4       62.30       69.80      4.26 o 
   5  -5   4        0.13        0.39      1.66 o 
   6  -5   4      620.19      647.33     29.47 o 
   7  -5   4        8.45        7.45     11.67 o 
   8  -5   4       90.81       93.32     17.88 o 
   9  -5   4       27.70       29.11     13.52 o 
  -7  -4   4       44.55       43.65      5.31 o 
  -6  -4   4      103.06      101.52      7.98 o 
  -5  -4   4      118.26      125.49      8.55 o 
  -4  -4   4        5.49       10.62      7.13 o 
  -3  -4   4      258.72      335.78     10.55 o 
  -2  -4   4        0.01        0.60      1.61 o 
  -1  -4   4       33.55       44.95      2.67 o 
   0  -4   4        0.60        0.10      1.86 o 
   1  -4   4        1.09        0.29      1.24 o 
   2  -4   4      620.60      656.25     20.49 o 
   3  -4   4       14.68       12.49      1.67 o 
   4  -4   4        3.93        3.02      2.89 o 
   5  -4   4       10.99       10.58      5.17 o 
   6  -4   4     1016.31      890.70     91.66 o 
   7  -4   4       90.47       90.96      8.81 o 
   8  -4   4       62.81       63.20      5.55 o 
   9  -4   4       24.53       18.36     14.59 o 
  -8  -3   4       46.71       59.20      7.75 o 
  -7  -3   4      103.22       96.98      6.56 o 
  -6  -3   4       52.96       54.77      4.88 o 
  -5  -3   4        2.99        5.49      3.93 o 
  -4  -3   4      132.59      122.16      7.22 o 
  -3  -3   4       32.61       38.32      2.99 o 
  -2  -3   4       14.92       14.48      2.04 o 
  -1  -3   4      933.63      992.96     17.08 o 
   0  -3   4      293.31      283.11      6.51 o 
   1  -3   4      370.06      306.69      9.59 o 
   2  -3   4      845.81      905.26     25.23 o 
   3  -3   4      139.81      123.30      4.78 o 
   4  -3   4        1.61        0.25      2.02 o 
   5  -3   4       18.53       18.88      2.45 o 
   6  -3   4       97.51       95.44      6.58 o 
   7  -3   4       41.74       39.17      3.79 o 
   8  -3   4        0.92        1.00      2.18 o 
   9  -3   4       36.45       36.49      4.48 o 
  10  -3   4        0.70        0.45      2.31 o 
  -8  -2   4       61.92       66.29      8.96 o 
  -7  -2   4      143.51      157.67      9.38 o 
  -6  -2   4       24.51       15.06      9.72 o 
  -5  -2   4        6.50        5.43      4.74 o 
  -4  -2   4       10.25        6.85      5.42 o 
  -3  -2   4       93.66       96.65      4.73 o 
  -2  -2   4       26.51       29.32      2.47 o 
  -1  -2   4        0.85        1.36      1.87 o 
   0  -2   4       58.48       64.63      2.76 o 
   1  -2   4      152.01      145.29      3.26 o 
   2  -2   4      758.56      782.69     20.68 o 
   3  -2   4      878.34      851.58     66.05 o 
   4  -2   4      134.26      160.74      5.57 o 
   5  -2   4      125.58      145.69     15.96 o 
   6  -2   4        4.36        6.91      3.31 o 
   7  -2   4      187.12      210.61      9.54 o 
   8  -2   4      284.41      339.66      9.76 o 
   9  -2   4       12.85        9.38      9.96 o 
  10  -2   4        6.25        4.89      3.46 o 
  -8  -1   4       25.80       36.48      7.83 o 
  -7  -1   4       59.56       61.20      5.37 o 
  -6  -1   4        5.48        4.15      3.21 o 
  -5  -1   4      237.43      255.43     11.44 o 
  -4  -1   4       27.71       26.68      5.37 o 
  -3  -1   4      395.03      368.82     15.72 o 
  -2  -1   4       51.82       67.55      5.81 o 
  -1  -1   4     3333.67     3530.05     47.79 o 
   0  -1   4      651.57      714.28     13.47 o 
   1  -1   4       67.69       63.76      2.00 o 
   2  -1   4        0.71        3.08      5.22 o 
   3  -1   4        0.02        0.53      0.53 o 
   4  -1   4      142.08      171.46      5.45 o 
   5  -1   4       64.26       60.27      2.71 o 
   6  -1   4       60.48       53.52      3.25 o 
   7  -1   4       11.88       13.26      2.43 o 
   8  -1   4       74.63       73.71      5.79 o 
   9  -1   4      238.61      245.29     14.67 o 
  10  -1   4       10.52       10.23      9.51 o 
  -8   0   4        0.81        1.19      4.04 o 
  -7   0   4        8.95        8.13     10.98 o 
  -6   0   4       75.29       71.00      5.64 o 
  -5   0   4     1695.60     1890.44     50.34 o 
  -4   0   4       27.59       34.61      5.57 o 
  -3   0   4      616.88      590.79     16.93 o 
  -2   0   4       35.39       28.62      3.10 o 
  -1   0   4      368.77      421.33     10.71 o 
   0   0   4       88.47       70.17      4.31 o 
   1   0   4      234.74      240.26     28.71 o 
   2   0   4      381.27      392.00     18.06 o 
   3   0   4      175.10      132.26     12.61 o 
   4   0   4       23.44       31.46      4.21 o 
   5   0   4       42.63       37.22      2.54 o 
   6   0   4      655.68      670.88     11.66 o 
   7   0   4      138.73      141.98      7.05 o 
   8   0   4       40.56       38.15      3.95 o 
   9   0   4        4.61        4.10      4.04 o 
  10   0   4      240.75      242.03      9.68 o 
  11   0   4       31.73       29.85      4.14 o 
  -8   1   4        2.71        1.62      4.95 o 
  -7   1   4        0.46        4.08      6.57 o 
  -6   1   4      143.24      190.38     14.06 o 
  -5   1   4      108.12      125.76      8.94 o 
  -4   1   4      607.80      638.05     19.67 o 
  -3   1   4       42.89       48.62      4.96 o 
  -2   1   4      200.33      215.43     23.75 o 
  -1   1   4      121.67      121.18      6.90 o 
   0   1   4      321.81      349.69     35.90 o 
   1   1   4      258.81      277.32     12.15 o 
   2   1   4      190.94      335.94     26.84 o 
   3   1   4      858.45     1097.13     44.34 o 
   4   1   4        5.52        3.58     13.24 o 
   5   1   4      246.59      252.53      6.26 o 
   6   1   4        4.73        6.24      4.52 o 
   7   1   4      330.60      334.92     10.69 o 
   8   1   4       87.87       85.23      4.84 o 
   9   1   4      284.39      288.13     16.21 o 
  10   1   4       72.09       76.18      5.44 o 
  11   1   4       17.72       13.19      8.79 o 
  -7   2   4       11.55       16.30      7.85 o 
  -6   2   4       36.48       43.63     19.79 o 
  -5   2   4      114.17      103.59      8.72 o 
  -4   2   4       71.63       51.87      6.77 o 
  -3   2   4      162.56      165.07     13.16 o 
  -2   2   4      210.72      200.44      9.54 o 
  -1   2   4      118.14      150.78     29.60 o 
   0   2   4      351.04      435.94     79.19 o 
   1   2   4       72.66      100.48     11.41 o 
   2   2   4      682.67      703.20     47.71 o 
   3   2   4      181.32      170.19     22.32 o 
   4   2   4      846.46      751.90     35.92 o 
   5   2   4      152.64      150.42     15.16 o 
   6   2   4       88.56       95.20     24.00 o 
   7   2   4        9.83       12.16      2.88 o 
   8   2   4       14.58       17.26      4.17 o 
   9   2   4       28.87       26.82      3.98 o 
  10   2   4        5.29        1.63      2.29 o 
  11   2   4       23.94       26.78      3.72 o 
  -7   3   4      273.21      330.80     38.17 o 
  -6   3   4        0.78        3.16      4.15 o 
  -5   3   4        0.13       -1.72      7.20 o 
  -4   3   4       97.85       76.76     13.46 o 
  -3   3   4        3.79        2.46      7.22 o 
  -2   3   4      594.13      767.19     30.33 o 
  -1   3   4      540.35      517.56     28.58 o 
   0   3   4      368.34      365.22     39.71 o 
   1   3   4       35.12       29.72     17.38 o 
   2   3   4       47.64       44.47     15.75 o 
   3   3   4      583.34      572.38     29.53 o 
   4   3   4      524.44      669.14     33.21 o 
   5   3   4      102.22       91.28     15.32 o 
   6   3   4       86.80      107.34     35.34 o 
   7   3   4       32.35       24.31      3.56 o 
   8   3   4      190.25      205.65      8.82 o 
   9   3   4        0.03        1.07      2.72 o 
  10   3   4        6.46        4.68      3.09 o 
  11   3   4       34.84       39.73      4.96 o 
  -7   4   4        0.05        5.54      8.35 o 
  -6   4   4        3.91        7.93     11.18 o 
  -5   4   4        9.95        4.88     11.57 o 
  -4   4   4      306.20      453.13    102.36 o 
  -3   4   4        5.13        8.40     17.15 o 
  -2   4   4       28.98       23.10     13.44 o 
  -1   4   4      134.07      149.18     17.19 o 
   0   4   4      435.01      456.61     34.87 o 
   1   4   4       27.31       26.71      8.94 o 
   2   4   4      173.85      173.93      9.59 o 
   3   4   4      165.76      192.83     18.31 o 
   4   4   4     1313.54     1323.68     41.66 o 
   5   4   4      657.56     1062.60     44.85 o 
   6   4   4        4.65       15.15      3.87 o 
   7   4   4       13.12       10.26      6.53 o 
   8   4   4       92.81       83.70      6.11 o 
   9   4   4       74.77       69.24      4.70 o 
  10   4   4      140.95      139.38      6.68 o 
  11   4   4        2.05        1.79      2.58 o 
  -6   5   4        0.00       10.99     25.46 o 
  -5   5   4        2.61        3.92     20.43 o 
  -4   5   4        4.67        1.32      9.53 o 
  -3   5   4      451.06      422.91     45.38 o 
  -2   5   4       22.93       16.60     15.40 o 
  -1   5   4        0.02        1.08     10.31 o 
   0   5   4     1762.09     2241.57    253.80 o 
   1   5   4      225.10      280.39     14.17 o 
   2   5   4      518.56      562.92     18.00 o 
   3   5   4     1258.25     1294.50     45.55 o 
   4   5   4       30.32       57.61     49.66 o 
   5   5   4       67.89       77.47     20.62 o 
   6   5   4        3.17        5.66      4.92 o 
   7   5   4        8.80        8.68      2.62 o 
   8   5   4      146.92      138.81      7.26 o 
   9   5   4       14.18       12.41      6.82 o 
  10   5   4       77.72       82.70      5.53 o 
  -6   6   4        1.04       13.06     22.98 o 
  -5   6   4        3.03        7.06     24.83 o 
  -4   6   4       46.62       49.97     30.98 o 
  -3   6   4       18.37        7.72      8.41 o 
  -2   6   4       22.97       17.41      9.33 o 
  -1   6   4      293.95      339.64     22.98 o 
   0   6   4       55.20       51.11      9.96 o 
   1   6   4      105.54       83.02     12.44 o 
   2   6   4        0.34       -7.07     13.83 o 
   3   6   4       69.75       80.44     28.98 o 
   4   6   4        4.07        3.69     23.04 o 
   5   6   4       10.27       17.01     22.16 o 
   6   6   4        1.50        1.62     10.38 o 
   7   6   4       52.59       49.28      3.50 o 
   8   6   4       88.94       74.48      4.98 o 
   9   6   4       79.69       87.09      5.11 o 
  10   6   4       43.23       44.33      5.71 o 
  -5   7   4        1.71       -2.16     28.56 o 
  -4   7   4        0.41        8.01     32.66 o 
  -3   7   4       48.18       43.13     13.54 o 
  -2   7   4      219.59      324.23     70.93 o 
  -1   7   4      541.49      690.68    102.39 o 
   0   7   4        5.62       23.41     15.21 o 
   1   7   4       25.78       30.48     16.17 o 
   2   7   4       14.68       18.54     21.01 o 
   3   7   4        8.56       14.38     25.48 o 
   4   7   4      226.26      371.73     38.31 o 
   5   7   4      149.27      151.85     19.70 o 
   6   7   4       93.85       78.30     13.51 o 
   7   7   4        2.20        2.69      1.65 o 
   8   7   4        0.29        0.73      5.02 o 
   9   7   4        0.05        2.75      4.58 o 
  10   7   4        4.33        2.13      2.82 o 
  -4   8   4        6.82        6.89      7.68 o 
  -3   8   4       16.76       28.69     11.03 o 
  -2   8   4      142.29      208.00     21.81 o 
  -1   8   4       71.21       69.77     19.61 o 
   0   8   4       17.13       25.32     13.51 o 
   1   8   4       48.21       50.12     14.32 o 
   2   8   4       29.88       60.39     21.01 o 
   3   8   4      112.02       93.02     14.09 o 
   4   8   4      397.06      351.63     29.27 o 
   5   8   4      498.81      427.39     32.05 o 
   6   8   4       33.07       26.80     25.43 o 
   7   8   4      110.05       80.85     15.23 o 
   8   8   4      141.73      119.71     16.25 o 
   9   8   4        3.16        1.37      7.88 o 
  -4   9   4       19.17       26.91     30.54 o 
  -3   9   4       35.22       42.89     50.73 o 
  -2   9   4       55.50       51.71      6.91 o 
  -1   9   4      137.27      114.96     14.50 o 
   0   9   4       67.26       67.28      9.42 o 
   1   9   4        2.50        5.10      5.72 o 
   2   9   4      143.67      121.18     16.23 o 
   3   9   4       71.56       62.12     19.31 o 
   4   9   4       45.92       43.38     37.28 o 
   5   9   4        1.66        8.03     13.24 o 
   6   9   4        0.31       -0.48     11.30 o 
   7   9   4        6.62        6.02      7.05 o 
   8   9   4        1.29        2.38      4.73 o 
   9   9   4       13.65       17.14     12.68 o 
  -2  10   4       22.84       11.86     13.10 o 
  -1  10   4       15.93       12.58     11.82 o 
   0  10   4      347.74      372.46     17.52 o 
   1  10   4       46.14       43.76     46.11 o 
   2  10   4        5.67       14.86     14.11 o 
   3  10   4        5.18       10.60     14.94 o 
   4  10   4       66.13       52.40     13.89 o 
   5  10   4       29.79       21.82     17.06 o 
   6  10   4        6.81        4.24      6.11 o 
   7  10   4        2.32        2.12      6.11 o 
   8  10   4       42.00       34.13     39.25 o 
  -1  11   4       43.41       25.60     23.52 o 
   0  11   4        7.29        8.50      6.92 o 
   1  11   4       56.21       48.50     15.53 o 
   2  11   4        0.23        3.61      9.95 o 
   3  11   4       14.76       11.73     12.75 o 
   4  11   4        0.60        3.82      7.40 o 
   5  11   4        3.03        6.65     13.33 o 
   6  11   4        3.84        7.63      8.92 o 
   3  12   4       12.63        4.29     10.28 o 
  -2 -10   5        9.98        4.95     12.35 o 
  -1 -10   5        6.97        4.90      8.36 o 
   0 -10   5       37.44       54.15     21.80 o 
   1 -10   5       13.94       17.13     15.43 o 
   2 -10   5        0.11        1.71      3.39 o 
   3 -10   5        6.34        6.69     11.53 o 
  -4  -9   5        7.08        5.24      5.49 o 
  -3  -9   5       26.64       34.03      8.86 o 
  -2  -9   5      196.59      193.33     20.36 o 
  -1  -9   5        6.92        3.13      7.00 o 
   0  -9   5        2.57        2.98      6.69 o 
   1  -9   5        1.42        0.27      2.15 o 
   2  -9   5       48.22       45.15      7.92 o 
   3  -9   5      244.46      242.45     19.25 o 
   4  -9   5       21.05       23.58      6.58 o 
   5  -9   5      133.02      143.41      9.15 o 
  -5  -8   5        0.38        0.93      1.46 o 
  -4  -8   5       35.53       41.15      4.95 o 
  -3  -8   5       23.48       24.62      5.40 o 
  -2  -8   5        7.53       10.28      7.45 o 
  -1  -8   5        2.09        1.83      4.68 o 
   0  -8   5        4.32        5.15     10.73 o 
   1  -8   5        0.38        1.53      1.66 o 
   2  -8   5       13.97       11.70      2.23 o 
   3  -8   5      161.93      173.29     10.44 o 
   4  -8   5      699.50      670.05     26.72 o 
   5  -8   5      128.20      141.78     14.30 o 
   6  -8   5       26.49       24.91      4.92 o 
  -5  -7   5        1.73        1.79      3.10 o 
  -4  -7   5       18.56       16.68      6.55 o 
  -3  -7   5      127.61      136.10     11.04 o 
  -2  -7   5        0.14        0.42      1.12 o 
  -1  -7   5      138.59      161.88      9.25 o 
   0  -7   5      361.72      395.68     27.21 o 
   1  -7   5       99.93      104.06      5.71 o 
   2  -7   5      350.21      350.77     15.15 o 
   3  -7   5        9.14       10.10      2.36 o 
   4  -7   5      126.39      132.16      8.35 o 
   5  -7   5        0.09       -0.23      3.49 o 
   6  -7   5        9.54        7.20      8.44 o 
   7  -7   5       22.11       20.23      5.93 o 
  -6  -6   5       34.24       36.08      8.01 o 
  -5  -6   5      185.33      178.53     12.01 o 
  -4  -6   5        6.96        8.73      4.98 o 
  -3  -6   5       15.08       14.97      3.26 o 
  -2  -6   5        0.82        0.82      1.94 o 
  -1  -6   5      449.21      463.42     16.60 o 
   0  -6   5      183.93      192.37      7.65 o 
   1  -6   5       36.60       36.64      4.07 o 
   2  -6   5      453.96      489.82     17.95 o 
   3  -6   5      560.18      592.63     21.90 o 
   4  -6   5      204.86      176.35      9.19 o 
   5  -6   5       12.91        9.25      4.52 o 
   6  -6   5        0.35        0.30      3.65 o 
   7  -6   5       59.18       52.02      6.43 o 
   8  -6   5      195.75      178.14     12.57 o 
  -6  -5   5       68.30       62.10      6.72 o 
  -5  -5   5      268.20      279.16     10.40 o 
  -4  -5   5       81.15       85.17      5.77 o 
  -3  -5   5        7.61       10.29      6.99 o 
  -2  -5   5       76.03       70.24      5.21 o 
  -1  -5   5        2.99        4.89      4.14 o 
   0  -5   5      517.70      524.12     11.94 o 
   1  -5   5       20.53       21.34      2.31 o 
   2  -5   5        0.09        0.51      1.17 o 
   3  -5   5       27.19       26.31      2.57 o 
   4  -5   5        7.82        5.45      2.63 o 
   5  -5   5       14.66       16.72      3.11 o 
   6  -5   5      397.07      379.85     15.62 o 
   7  -5   5       43.33       26.28      4.52 o 
   8  -5   5       19.46       13.39     14.60 o 
   9  -5   5       25.53       24.52     11.19 o 
  -7  -4   5       27.37       29.91     14.19 o 
  -6  -4   5      338.08      346.66     12.18 o 
  -5  -4   5       96.62       97.24      9.91 o 
  -4  -4   5       97.18       88.43      6.70 o 
  -3  -4   5      579.19      591.77     22.92 o 
  -2  -4   5       18.00       22.62      3.05 o 
  -1  -4   5       21.24       20.36      3.16 o 
   0  -4   5       44.86       55.76      2.83 o 
   1  -4   5        0.14        0.08      0.50 o 
   2  -4   5       47.77       55.00      0.98 o 
   3  -4   5       64.30       64.17      2.05 o 
   4  -4   5      175.34      200.71      5.89 o 
   5  -4   5       20.15       19.82      3.59 o 
   6  -4   5       45.15       47.85      5.44 o 
   7  -4   5       54.77       49.45      5.10 o 
   8  -4   5       63.63       63.52      5.79 o 
   9  -4   5        4.87        2.51      3.43 o 
  -7  -3   5       99.37      109.32      7.37 o 
  -6  -3   5      319.94      313.85     11.92 o 
  -5  -3   5        4.07        2.16      2.97 o 
  -4  -3   5       42.66       41.40      4.33 o 
  -3  -3   5        2.91        3.40      2.83 o 
  -2  -3   5        1.46        2.67      1.96 o 
  -1  -3   5       94.33      102.86      5.28 o 
   0  -3   5      101.05       98.45      3.78 o 
   1  -3   5        0.40        0.29      0.45 o 
   2  -3   5      262.70      238.00     12.29 o 
   3  -3   5      191.63      160.80      6.44 o 
   4  -3   5      137.85      134.28      5.41 o 
   5  -3   5      228.80      225.71     17.31 o 
   6  -3   5       45.22       47.36      3.78 o 
   7  -3   5       27.28       34.83      4.42 o 
   8  -3   5      116.45      114.29      8.18 o 
   9  -3   5       15.17       12.91      8.81 o 
  10  -3   5       15.10        8.36      7.06 o 
  -7  -2   5      384.94      428.70     22.40 o 
  -6  -2   5      207.16      195.07     12.15 o 
  -5  -2   5      148.87      163.10      9.84 o 
  -4  -2   5        0.49        0.62      1.73 o 
  -3  -2   5       61.10       64.01      5.31 o 
  -2  -2   5      104.53       99.02      5.48 o 
  -1  -2   5      170.08      219.02     11.83 o 
   0  -2   5     1782.24     1658.76     87.43 o 
   1  -2   5     1314.17     1389.68     54.25 o 
   2  -2   5      148.77      164.98     10.20 o 
   3  -2   5       10.87       12.52     11.34 o 
   4  -2   5      103.91      119.57      3.45 o 
   5  -2   5       78.05       72.23      4.17 o 
   6  -2   5       75.27       76.37      5.18 o 
   7  -2   5        0.35        0.80      1.53 o 
   8  -2   5      276.43      293.91      8.89 o 
   9  -2   5        1.23        1.95      2.66 o 
  10  -2   5        0.26        0.22      1.17 o 
  -7  -1   5        5.00        1.06      2.94 o 
  -6  -1   5      144.92      181.79     10.68 o 
  -5  -1   5      524.79      506.96     14.50 o 
  -4  -1   5        8.04        9.42      5.18 o 
  -3  -1   5       53.97       49.24      5.57 o 
  -2  -1   5      438.88      423.34     11.78 o 
  -1  -1   5       32.00       18.02      2.74 o 
   0  -1   5     1275.01     1317.78     74.51 o 
   1  -1   5      158.24      176.90      7.78 o 
   2  -1   5     1016.23      979.57     15.38 o 
   3  -1   5       33.90       32.07      1.76 o 
   4  -1   5     2294.30     2270.93    162.22 o 
   5  -1   5       20.54       22.45      3.30 o 
   6  -1   5       36.65       36.73      2.62 o 
   7  -1   5      125.24      133.96      5.58 o 
   8  -1   5      557.60      560.51     21.51 o 
   9  -1   5       23.60       19.62     10.31 o 
  10  -1   5       33.00       29.71      3.82 o 
  -7   0   5       15.99        8.94     11.55 o 
  -6   0   5       94.95       98.37     17.68 o 
  -5   0   5      317.69      350.42     40.78 o 
  -4   0   5       33.64       39.88      5.52 o 
  -3   0   5        8.09       16.76     10.18 o 
  -2   0   5        8.00        8.19      6.30 o 
  -1   0   5      139.24      116.16      5.63 o 
   0   0   5       37.39       32.79      3.67 o 
   1   0   5      679.72      743.79     29.65 o 
   2   0   5        0.99       -0.07      1.36 o 
   3   0   5       79.51       99.37     12.93 o 
   4   0   5      111.41      127.14     20.32 o 
   5   0   5        7.92        9.70      5.17 o 
   6   0   5        0.25        0.76      1.14 o 
   7   0   5        2.01        2.98      2.42 o 
   8   0   5     1170.82     1159.05     42.35 o 
   9   0   5        3.50        2.68      3.05 o 
  10   0   5        0.93        2.62      2.12 o 
  11   0   5       72.18       73.94      5.60 o 
  -7   1   5       16.29       12.12     13.57 o 
  -6   1   5       11.23        3.37      3.82 o 
  -5   1   5       18.91       22.87      9.19 o 
  -4   1   5      134.80      157.02     11.14 o 
  -3   1   5      122.58      136.81     16.77 o 
  -2   1   5       75.41       79.99      7.34 o 
  -1   1   5      573.27      536.29     34.41 o 
   0   1   5      107.15       96.93      9.31 o 
   1   1   5       68.11       60.71     12.59 o 
   2   1   5       91.26      107.52      8.87 o 
   3   1   5      272.79      355.76     30.75 o 
   4   1   5       66.38       43.32     14.24 o 
   5   1   5      198.35      196.22     21.12 o 
   6   1   5      129.60      131.55      4.73 o 
   7   1   5       15.49       14.80      2.77 o 
   9   1   5       62.84       68.47      4.98 o 
  10   1   5        9.66        7.03      3.96 o 
  11   1   5        9.59       10.53      7.90 o 
  -7   2   5       41.94       34.81     40.77 o 
  -6   2   5      114.43      159.21     17.41 o 
  -5   2   5       43.62       23.21     12.15 o 
  -4   2   5       11.30       11.90      6.27 o 
  -3   2   5      655.97      677.66     23.53 o 
  -2   2   5       24.55       29.93     10.25 o 
  -1   2   5      562.15      628.84     80.37 o 
   0   2   5      248.02      253.13     32.56 o 
   1   2   5        5.52        9.96     10.55 o 
   2   2   5      418.42      403.86     68.64 o 
   3   2   5      130.69      125.54     20.84 o 
   4   2   5     1043.57     1153.81     46.13 o 
   5   2   5      413.44      471.77     36.63 o 
   6   2   5       26.62       34.88      4.17 o 
   7   2   5        4.76        4.51      3.28 o 
   8   2   5      162.79      169.56     33.40 o 
   9   2   5       21.91       24.25      3.23 o 
  10   2   5       11.47        8.64      5.91 o 
  11   2   5       17.77       15.57      8.71 o 
  -7   3   5        0.18        5.06      7.12 o 
  -6   3   5        6.21        2.10      5.69 o 
  -5   3   5       27.49        9.82     16.21 o 
  -4   3   5        0.21        3.06      6.54 o 
  -3   3   5      371.83      308.86     20.56 o 
  -2   3   5      223.47      241.36     20.06 o 
  -1   3   5     1240.11     1063.23     51.82 o 
   0   3   5     1528.82     1914.21    125.29 o 
   1   3   5        3.05        3.22      7.39 o 
   2   3   5       16.28       14.60      4.15 o 
   3   3   5      678.58      732.82     39.49 o 
   4   3   5     1847.25     2261.22     80.42 o 
   5   3   5       42.97       62.33     16.11 o 
   6   3   5       53.95       54.08     17.17 o 
   7   3   5       27.77       31.34      5.33 o 
   8   3   5       35.12       29.19      3.05 o 
   9   3   5        0.65        1.56      1.58 o 
  10   3   5        0.31        2.26      3.11 o 
  11   3   5        0.84        3.39      3.23 o 
  -6   4   5       48.63       17.90     11.27 o 
  -5   4   5       27.70       56.01     23.66 o 
  -4   4   5       18.95       22.32     14.01 o 
  -3   4   5       42.15       31.38     18.99 o 
  -2   4   5        6.47        5.86     14.33 o 
  -1   4   5      366.67      377.21     31.94 o 
   0   4   5       12.45       17.58     18.36 o 
   1   4   5       92.49      102.29     20.15 o 
   2   4   5       30.85       36.98     13.33 o 
   3   4   5      409.12      426.82     28.14 o 
   4   4   5     1756.03     1910.79     57.44 o 
   5   4   5      162.15      144.47     19.29 o 
   6   4   5      374.55      379.18     25.12 o 
   7   4   5       54.19       47.77      9.39 o 
   8   4   5       10.01        9.44      6.02 o 
   9   4   5        0.52        1.67      1.82 o 
  10   4   5        0.79        0.37      1.65 o 
  11   4   5        1.74        0.12      2.13 o 
  -6   5   5       12.21       20.89     26.34 o 
  -5   5   5       89.89      107.00     29.19 o 
  -4   5   5       42.32       54.32     16.14 o 
  -3   5   5        5.93        1.34     16.44 o 
  -2   5   5        0.15        3.20     17.01 o 
  -1   5   5       53.53       64.43     23.16 o 
   0   5   5      616.24      767.46     31.85 o 
   1   5   5      534.72      558.88     21.89 o 
   2   5   5        6.82        2.39      6.06 o 
   3   5   5       24.88       38.24     29.39 o 
   4   5   5       39.87       43.53     16.43 o 
   5   5   5       16.99       30.73     17.10 o 
   6   5   5       42.37       68.05     29.55 o 
   7   5   5       15.01       19.00     10.77 o 
   8   5   5       18.85       13.37      7.82 o 
   9   5   5       86.90       87.20      7.25 o 
  10   5   5       15.17       18.98      3.30 o 
  -5   6   5       26.44       25.19     41.27 o 
  -4   6   5       89.82       53.26     33.06 o 
  -3   6   5      439.08      434.37     35.42 o 
  -2   6   5      214.81      215.62     23.65 o 
  -1   6   5      217.50      236.39     22.73 o 
   0   6   5       31.60       36.04     16.94 o 
   1   6   5       99.95       99.76     11.93 o 
   2   6   5        0.21        2.69      6.32 o 
   3   6   5        0.10        7.25     21.68 o 
   4   6   5      225.34      216.32     33.31 o 
   5   6   5        0.00        9.33     24.59 o 
   6   6   5      362.69      513.92     45.63 o 
   7   6   5       57.14       53.34      4.93 o 
   8   6   5       46.44       46.43      4.90 o 
   9   6   5        1.27        1.00      1.34 o 
  10   6   5       97.89       86.50      5.94 o 
  -5   7   5       28.39       39.47     35.83 o 
  -4   7   5        7.49       10.31     36.56 o 
  -3   7   5      483.75      505.43     32.08 o 
  -2   7   5        8.51        9.02     11.28 o 
  -1   7   5       34.82       28.91     11.21 o 
   0   7   5      164.44      159.37     19.52 o 
   1   7   5      328.30      311.61     28.14 o 
   2   7   5      146.16      136.64     11.93 o 
   3   7   5       53.56       54.44     18.89 o 
   4   7   5      105.34      192.20     42.15 o 
   5   7   5      580.64      922.46     63.94 o 
   6   7   5       60.42       34.82      9.40 o 
   7   7   5        2.50        1.16      2.02 o 
   8   7   5        3.89        3.22      3.17 o 
   9   7   5        0.00       -0.46      5.99 o 
  10   7   5        0.32        2.51      3.02 o 
  -4   8   5       18.09        4.80     15.47 o 
  -3   8   5       63.07       55.86     29.47 o 
  -2   8   5       48.38       45.79     16.07 o 
  -1   8   5       56.28       91.72     29.24 o 
   0   8   5        4.04        8.52      7.77 o 
   1   8   5        7.57        5.08      4.11 o 
   2   8   5        9.98       20.22     25.14 o 
   3   8   5        6.22        4.06     31.05 o 
   4   8   5       18.38       21.48     25.11 o 
   5   8   5       98.77       78.21     12.88 o 
   6   8   5        0.52        0.16     11.27 o 
   7   8   5      117.70      116.45     32.45 o 
   8   8   5      100.00       85.96     15.34 o 
   9   8   5        2.28       -0.62      8.45 o 
  -3   9   5        4.72        5.03     12.19 o 
  -2   9   5        5.59        5.93      8.09 o 
  -1   9   5        5.50        4.32     11.23 o 
   0   9   5       64.52       59.05     16.18 o 
   1   9   5       45.35       41.66      8.18 o 
   2   9   5        0.26        8.67     18.18 o 
   3   9   5       44.47       73.01     26.67 o 
   4   9   5       73.83       51.96     11.51 o 
   5   9   5      193.45      163.01     24.58 o 
   6   9   5       98.47      114.23     22.89 o 
   7   9   5        4.89        1.86      3.91 o 
   8   9   5        0.95        1.35      4.90 o 
   9   9   5       30.93       22.20     33.71 o 
  -2  10   5        0.01        3.16      8.56 o 
  -1  10   5       14.49       16.94      6.72 o 
   0  10   5       31.67       20.15      9.70 o 
   1  10   5       43.92       46.00      8.43 o 
   2  10   5        0.00        5.75      9.59 o 
   3  10   5        1.05       -1.25     10.33 o 
   4  10   5        0.40        6.80     15.02 o 
   5  10   5       91.85       54.42     63.08 o 
   6  10   5       47.57       26.94     21.16 o 
   7  10   5        4.16        1.27     11.14 o 
   8  10   5        0.13        1.51      7.47 o 
   0  11   5        8.46        5.35      5.02 o 
   1  11   5      171.25      175.77     19.57 o 
   2  11   5        3.72        0.97      6.14 o 
   3  11   5        3.58        1.02     13.31 o 
   4  11   5        0.15        3.78     10.69 o 
   5  11   5        1.49       -0.50     12.09 o 
   6  11   5       61.68       41.05     48.20 o 
  -2  -9   6       13.99        5.66     11.16 o 
  -1  -9   6        2.42        3.41      7.88 o 
   0  -9   6        0.00       -1.31      4.24 o 
   1  -9   6        9.62       20.97     17.32 o 
   2  -9   6       11.68       12.48     14.92 o 
   3  -9   6        9.21        8.34      9.94 o 
   4  -9   6        1.14        0.49      3.63 o 
  -4  -8   6       34.74       41.75      8.12 o 
  -3  -8   6        9.33        4.52      6.54 o 
  -2  -8   6       51.15       53.65      9.62 o 
  -1  -8   6       33.64       35.87     16.26 o 
   0  -8   6        1.48        1.01      3.33 o 
   1  -8   6       41.75       55.33     18.58 o 
   2  -8   6        0.30        2.38      3.60 o 
   3  -8   6        2.02        1.52      1.75 o 
   4  -8   6        0.75        0.86      1.86 o 
   5  -8   6       73.40       76.07     10.82 o 
   6  -8   6       13.51       13.81      3.48 o 
  -4  -7   6       98.87      111.28      9.52 o 
  -3  -7   6       66.50       66.16      5.58 o 
  -2  -7   6      122.60      127.25      6.65 o 
  -1  -7   6      588.63      669.12     25.17 o 
   0  -7   6       20.28       14.37     12.16 o 
   1  -7   6        9.55        9.93      2.52 o 
   2  -7   6       17.57       13.13      7.17 o 
   3  -7   6      201.97      186.79     16.42 o 
   4  -7   6        0.89        1.07      2.20 o 
   5  -7   6       21.77       24.01      3.17 o 
   6  -7   6        9.42       13.84      4.34 o 
   7  -7   6        0.60        0.56      2.42 o 
  -5  -6   6      100.57       98.82     10.04 o 
  -4  -6   6       14.09       12.22     10.39 o 
  -3  -6   6        1.40        1.19      1.98 o 
  -2  -6   6        3.74        1.59      1.53 o 
  -1  -6   6      455.80      506.36     14.15 o 
   0  -6   6      217.90      217.57      9.92 o 
   1  -6   6      362.78      375.95     16.95 o 
   2  -6   6      162.37      174.75      8.40 o 
   3  -6   6      286.41      306.26     13.36 o 
   4  -6   6       36.28       45.34      5.47 o 
   5  -6   6        1.34        2.43      2.63 o 
   6  -6   6        0.10        1.62      2.48 o 
   7  -6   6       12.32        6.15      8.99 o 
   8  -6   6       21.69       14.54     19.41 o 
  -6  -5   6       82.63       74.26      6.32 o 
  -5  -5   6        0.10        1.32      2.99 o 
  -4  -5   6        5.06        1.66      2.31 o 
  -3  -5   6        0.39       -0.49      2.24 o 
  -2  -5   6       15.27       16.63      3.49 o 
  -1  -5   6       15.40       14.08      2.22 o 
   0  -5   6      188.13      184.61     10.71 o 
   1  -5   6      444.32      460.34     26.15 o 
   2  -5   6       39.62       44.70      3.81 o 
   3  -5   6        0.13        0.84      1.88 o 
   4  -5   6       20.73       21.96      3.10 o 
   5  -5   6        7.86       12.63      9.46 o 
   6  -5   6        8.98        9.43      9.64 o 
   7  -5   6       93.63       83.31      7.96 o 
   8  -5   6       65.57       67.51      8.89 o 
   9  -5   6       40.96       35.98     13.32 o 
  -6  -4   6       42.22       47.14      5.78 o 
  -5  -4   6       23.43       28.41      4.20 o 
  -4  -4   6       81.01       80.87      5.27 o 
  -3  -4   6        7.92        7.94      5.53 o 
  -2  -4   6       89.15       80.96      5.50 o 
  -1  -4   6       13.71       19.61      3.34 o 
   0  -4   6       58.20       57.80      3.46 o 
   1  -4   6      349.84      340.57     17.41 o 
   2  -4   6        0.15        1.70      4.92 o 
   3  -4   6        7.67        8.54      3.07 o 
   4  -4   6        6.02        6.08      3.01 o 
   5  -4   6        0.49        1.33      2.49 o 
   6  -4   6       47.21       44.55      6.08 o 
   7  -4   6       15.61       12.23     10.96 o 
   8  -4   6      142.39      144.52      9.52 o 
   9  -4   6       15.43       12.61     11.86 o 
  -6  -3   6       11.61        6.56      4.22 o 
  -5  -3   6      130.47      143.94      7.97 o 
  -4  -3   6        0.01        0.38      1.37 o 
  -3  -3   6      283.64      278.08     14.79 o 
  -2  -3   6       59.75       59.39      4.37 o 
  -1  -3   6      146.46      147.62      5.34 o 
   0  -3   6       71.94       78.52      3.95 o 
   1  -3   6      130.09      114.94      7.36 o 
   2  -3   6       81.45       89.67      9.98 o 
   3  -3   6      653.69      634.58     19.96 o 
   4  -3   6        1.05       -0.20      2.59 o 
   5  -3   6       41.52       44.08      3.72 o 
   6  -3   6       93.26       92.15      5.39 o 
   7  -3   6       36.60       29.89      4.46 o 
   8  -3   6      507.37      501.24     26.81 o 
   9  -3   6       34.66       29.13      5.91 o 
  10  -3   6        0.73        3.01      4.62 o 
  -6  -2   6       21.79       11.86     10.79 o 
  -5  -2   6      122.27      130.13      7.91 o 
  -4  -2   6        7.11        7.91      3.57 o 
  -3  -2   6       50.47       51.27      5.68 o 
  -2  -2   6       13.05       18.30      3.29 o 
  -1  -2   6       34.73       42.48      7.86 o 
   0  -2   6       96.86       96.34      4.59 o 
   1  -2   6        5.29        5.83      3.60 o 
   2  -2   6       31.49       28.74      6.72 o 
   3  -2   6      327.17      272.20     13.74 o 
   4  -2   6     1646.99     1969.11     38.78 o 
   5  -2   6      149.84      156.21      4.03 o 
   6  -2   6       38.95       33.17      3.15 o 
   7  -2   6        7.05        4.63      3.04 o 
   8  -2   6      423.92      443.77     25.39 o 
   9  -2   6       48.09       45.65      4.16 o 
  10  -2   6       32.39       39.44      4.05 o 
  -6  -1   6       95.58      106.63     10.89 o 
  -5  -1   6       18.51       23.13     11.87 o 
  -4  -1   6        3.00        2.89      2.83 o 
  -3  -1   6        0.28        2.04      3.66 o 
  -2  -1   6       50.30       46.13      4.67 o 
  -1  -1   6      174.62      197.44      6.69 o 
   0  -1   6        2.01        2.68      3.37 o 
   1  -1   6     1411.10     1381.99     26.71 o 
   2  -1   6     3139.54     3030.65     77.34 o 
   3  -1   6       86.23       70.83      5.03 o 
   4  -1   6      128.84      142.50      5.57 o 
   5  -1   6      103.11      125.02     15.77 o 
   6  -1   6       21.42       22.57      6.91 o 
   7  -1   6        6.17        6.94      1.91 o 
   8  -1   6      128.32      115.79      8.03 o 
   9  -1   6      173.61      180.15      8.23 o 
  10  -1   6       13.19       12.00     11.40 o 
  -6   0   6       33.17       26.94      9.71 o 
  -5   0   6       39.47       29.97     18.96 o 
  -4   0   6      105.54       91.75      6.86 o 
  -3   0   6       64.60       64.82      6.36 o 
  -2   0   6       10.48        7.63      5.48 o 
  -1   0   6       58.83       52.54      7.01 o 
   0   0   6      193.22      230.77     61.30 o 
   1   0   6      599.73      625.88     19.70 o 
   2   0   6     1507.32     1696.76    125.29 o 
   3   0   6      269.17      250.92     20.90 o 
   4   0   6      322.70      261.14     17.48 o 
   5   0   6      154.48      164.18     24.33 o 
   6   0   6       47.45       51.71      3.14 o 
   7   0   6       25.75       24.54      3.33 o 
   8   0   6     1040.27     1048.44     31.19 o 
   9   0   6      260.21      289.03     16.63 o 
  10   0   6        0.64        0.63      1.54 o 
  11   0   6       23.00       21.00      4.68 o 
  -6   1   6       52.87       36.77      8.54 o 
  -5   1   6       43.96       54.64     11.89 o 
  -4   1   6      147.79      146.26     14.54 o 
  -3   1   6      449.25      469.65     48.80 o 
  -2   1   6      576.30      609.92     18.05 o 
  -1   1   6      431.11      400.98     34.61 o 
   0   1   6       76.19       86.71     10.23 o 
   1   1   6      472.98      504.49     40.88 o 
   2   1   6        6.17        9.50      7.29 o 
   3   1   6       10.70       31.67     26.58 o 
   4   1   6      148.17      164.69     32.37 o 
   5   1   6      354.98      326.78     34.11 o 
   6   1   6      287.61      249.43     13.13 o 
   7   1   6      190.41      206.97      8.47 o 
   8   1   6      294.63      299.41     11.71 o 
   9   1   6       33.88       40.65      4.01 o 
  10   1   6      142.76      155.18      7.04 o 
  11   1   6       22.52       25.11      4.31 o 
  -6   2   6        6.07        7.68     15.30 o 
  -5   2   6      173.93      179.38     13.31 o 
  -4   2   6       23.46       25.59      9.31 o 
  -3   2   6     1222.86     1133.11     60.89 o 
  -2   2   6       91.63       77.80     10.01 o 
  -1   2   6        2.49        9.19     11.19 o 
   0   2   6      636.91      576.54     46.51 o 
   1   2   6       20.79       19.55      8.21 o 
   2   2   6      412.99      459.99     37.11 o 
   3   2   6      551.37      739.54     49.17 o 
   4   2   6      169.15      176.80     34.46 o 
   5   2   6      279.00      273.51     28.43 o 
   6   2   6      426.28      409.82     26.26 o 
   7   2   6      140.65      140.96      8.52 o 
   8   2   6      108.55      117.80      6.42 o 
   9   2   6        1.32        0.85      1.69 o 
  10   2   6       11.76       16.55      6.97 o 
  11   2   6        2.63        2.34      3.43 o 
  -6   3   6       26.44        8.32     20.45 o 
  -5   3   6       11.02        6.59      9.94 o 
  -4   3   6       49.15       29.14     13.36 o 
  -3   3   6       12.57        8.72     13.60 o 
  -2   3   6        0.77        2.82     16.53 o 
  -1   3   6       46.00       41.46     20.37 o 
   0   3   6      465.90      546.59     67.90 o 
   1   3   6      321.76      401.84     22.27 o 
   2   3   6       18.13       27.95      6.22 o 
   3   3   6       44.30       56.34     20.73 o 
   4   3   6       50.94       63.75     23.83 o 
   5   3   6       13.18       18.91     35.47 o 
   6   3   6        0.18       -0.51     18.51 o 
   7   3   6       23.98       18.46      9.93 o 
   8   3   6      126.58      141.83     12.17 o 
   9   3   6       52.37       47.40      4.37 o 
  10   3   6        4.74        2.84      3.27 o 
  11   3   6       38.25       50.43      4.85 o 
  -5   4   6       24.49       44.72     25.53 o 
  -4   4   6        1.96       10.77     18.06 o 
  -3   4   6      143.11      138.91     14.92 o 
  -2   4   6      136.83      127.23     18.52 o 
  -1   4   6        1.83        3.84     20.07 o 
   0   4   6       50.94       45.93     21.23 o 
   1   4   6      266.24      220.25     28.71 o 
   2   4   6      317.47      352.59     23.53 o 
   3   4   6      285.58      344.45     45.12 o 
   4   4   6      553.92      706.68     46.14 o 
   5   4   6       21.28       26.84     28.40 o 
   6   4   6      144.83      118.33     19.93 o 
   7   4   6        2.19        5.06     22.67 o 
   8   4   6        0.37       -0.22      2.77 o 
   9   4   6        2.14        2.30      1.82 o 
  10   4   6        0.50        1.18      1.48 o 
  11   4   6       26.87       23.00      4.93 o 
  -5   5   6      100.03      135.57     39.14 o 
  -4   5   6       22.03       24.87     17.31 o 
  -3   5   6        1.07        8.97     18.47 o 
  -2   5   6      160.84      143.03     19.15 o 
  -1   5   6       46.20       43.73     22.86 o 
   0   5   6        2.01        6.35     17.77 o 
   1   5   6       36.22       56.23     10.76 o 
   2   5   6       16.48       30.66     19.61 o 
   3   5   6       12.03       21.77     30.39 o 
   4   5   6      241.55      242.63     46.17 o 
   5   5   6      713.74      763.92     47.43 o 
   6   5   6       22.95       26.46     17.67 o 
   7   5   6        0.85       -7.56     19.65 o 
   8   5   6       68.31       76.67     19.95 o 
   9   5   6      324.30      315.13     29.77 o 
  10   5   6       72.16       71.10      5.74 o 
  -5   6   6        0.59        9.40     31.83 o 
  -4   6   6        3.65        1.49     33.03 o 
  -3   6   6      151.70      134.26     23.10 o 
  -2   6   6      277.69      310.05     37.56 o 
  -1   6   6      329.60      330.28     23.92 o 
   0   6   6       40.21       27.34     18.10 o 
   1   6   6      178.51      218.63     15.69 o 
   2   6   6        4.83        7.40      9.67 o 
   3   6   6       16.31       26.26     31.54 o 
   4   6   6        6.41        8.69     25.04 o 
   5   6   6      164.18      149.98     28.93 o 
   6   6   6      245.20      372.72     36.80 o 
   7   6   6        4.04       -2.00     20.99 o 
   8   6   6      368.97      330.95     47.58 o 
   9   6   6        8.18        4.40      5.76 o 
  10   6   6       35.07       30.05      3.73 o 
  -4   7   6       24.42       26.83     38.89 o 
  -3   7   6        2.26       -2.27     12.49 o 
  -2   7   6      115.02       99.49     15.54 o 
  -1   7   6      111.21      102.39     17.71 o 
   0   7   6        0.16        1.15      5.90 o 
   1   7   6      142.77      163.18     14.67 o 
   2   7   6       48.97       44.01     18.24 o 
   3   7   6       33.92       36.27     23.48 o 
   4   7   6      163.66      155.82     24.52 o 
   5   7   6      852.53     1315.59     65.21 o 
   6   7   6      628.76      911.96     62.33 o 
   7   7   6        3.44        9.47     30.08 o 
   8   7   6      115.43      122.19     23.65 o 
   9   7   6        0.15        0.32      2.14 o 
  10   7   6       13.53       11.99     16.98 o 
  -3   8   6        0.08        1.13     24.39 o 
  -2   8   6        1.72        5.63      8.89 o 
  -1   8   6       45.62       45.32     13.11 o 
   0   8   6       66.35       68.22     10.40 o 
   1   8   6      117.19      104.01     14.80 o 
   2   8   6       84.32       99.37      9.08 o 
   3   8   6       78.31      108.53     24.34 o 
   4   8   6        5.26       12.16     26.09 o 
   5   8   6      289.76      455.04     39.06 o 
   6   8   6       83.41      123.30     35.81 o 
   7   8   6        1.67        0.91      9.35 o 
   8   8   6        0.43       -2.31     10.27 o 
   9   8   6        6.64       16.93     11.85 o 
  -2   9   6        2.83        6.01      9.49 o 
  -1   9   6       15.45       10.70     14.17 o 
   0   9   6        4.80       12.04     13.61 o 
   1   9   6       46.21       66.20     16.35 o 
   2   9   6       74.01       55.15     21.25 o 
   3   9   6      162.87      234.35     34.42 o 
   4   9   6       18.64       51.59     24.36 o 
   5   9   6      195.80      306.62     36.13 o 
   6   9   6        8.43       18.00     13.76 o 
   7   9   6       48.00       42.91     15.96 o 
   8   9   6        4.79       -0.89      8.84 o 
   9   9   6       70.62       76.68     14.18 o 
  -1  10   6       11.32       22.01     13.37 o 
   0  10   6        0.01       -0.64      8.55 o 
   1  10   6       66.47       59.88     19.56 o 
   2  10   6       57.53       80.81     25.29 o 
   3  10   6       75.47      104.15     27.00 o 
   4  10   6       56.31       37.04     10.81 o 
   5  10   6        1.12       -0.67     13.51 o 
   6  10   6        5.14       10.22     12.55 o 
   7  10   6        2.15       -1.46     11.35 o 
   1  11   6       23.50       18.26      9.52 o 
   2  11   6       36.54       29.04     13.82 o 
   3  11   6        8.33        7.65     12.86 o 
   4  11   6       16.21       20.35     14.67 o 
   5  11   6        0.01        0.77     12.62 o 
   6  11   6       52.78       43.62     51.67 o 
   0  -9   7        0.94        1.24      2.60 o 
   1  -9   7        0.22        1.14      2.92 o 
   2  -9   7       33.51       49.72     19.19 o 
   3  -9   7       50.48       47.76      9.66 o 
  -1  -8   7       18.39       14.35     19.41 o 
   0  -8   7       20.60       21.55     17.96 o 
   1  -8   7       16.18       12.50     10.82 o 
   2  -8   7       30.76       19.02     17.86 o 
   3  -8   7        0.42        1.52      1.87 o 
   4  -8   7        0.06        0.21      2.10 o 
   5  -8   7       13.98       17.57      4.04 o 
  -3  -7   7       58.93       55.62      9.75 o 
  -2  -7   7       17.91       11.74     15.24 o 
  -1  -7   7       62.86       58.86     11.21 o 
   0  -7   7       17.24       11.40     12.09 o 
   1  -7   7       15.84       16.55     15.40 o 
   2  -7   7       43.68       41.81      4.38 o 
   3  -7   7        0.63        0.79      1.60 o 
   4  -7   7       38.90       40.76      5.01 o 
   5  -7   7       24.69       24.86      4.78 o 
   6  -7   7        0.42        0.97      2.42 o 
  -4  -6   7        6.03        2.61      2.90 o 
  -3  -6   7       25.70       17.67     12.24 o 
  -2  -6   7       63.06       55.81      9.75 o 
  -1  -6   7        0.49        2.74      5.02 o 
   0  -6   7        0.14        1.59      5.84 o 
   1  -6   7        0.00        0.53      1.60 o 
   2  -6   7        0.30        0.52      1.70 o 
   3  -6   7       26.83       28.57      3.58 o 
   4  -6   7      180.40      175.58     13.52 o 
   5  -6   7        0.18        0.26      1.85 o 
   6  -6   7       80.10       75.44      7.38 o 
   7  -6   7       13.82       17.97      4.40 o 
  -5  -5   7       52.83       54.68      6.85 o 
  -4  -5   7       18.84       13.31      8.36 o 
  -3  -5   7       88.51       94.92      5.90 o 
  -2  -5   7       27.28       27.62      3.42 o 
  -1  -5   7      134.56      131.71      5.44 o 
   0  -5   7        0.32        0.88      2.02 o 
   1  -5   7        0.28        1.01      3.06 o 
   2  -5   7     1170.22     1146.64     63.31 o 
   3  -5   7       76.99       70.70      5.01 o 
   4  -5   7       15.06       10.86      3.00 o 
   5  -5   7       57.32       55.03      4.83 o 
   6  -5   7       21.66       23.21      3.56 o 
   7  -5   7        0.27        0.12      5.01 o 
   8  -5   7       14.69        6.31      8.97 o 
  -5  -4   7      120.67       98.97      8.95 o 
  -4  -4   7      123.32      131.65     11.52 o 
  -3  -4   7       54.44       49.47      7.97 o 
  -2  -4   7       12.46       20.77      6.53 o 
  -1  -4   7      149.80      143.67      7.60 o 
   0  -4   7        0.68        1.67      2.15 o 
   1  -4   7      361.19      400.51     24.48 o 
   2  -4   7      103.29      110.29     10.91 o 
   3  -4   7      164.51      168.12     14.25 o 
   4  -4   7       10.67        7.59      3.74 o 
   5  -4   7      162.10      162.76      9.20 o 
   6  -4   7       99.27       86.00      6.38 o 
   7  -4   7       90.00       77.43      6.90 o 
   8  -4   7       68.23       57.66      6.73 o 
   9  -4   7       10.72        8.22      6.94 o 
  -5  -3   7       19.66       17.53      9.95 o 
  -4  -3   7       22.77       30.85      5.09 o 
  -3  -3   7      256.44      270.50     17.10 o 
  -2  -3   7       11.27       10.10      7.60 o 
  -1  -3   7       67.43       69.06      4.72 o 
   0  -3   7      171.61      165.97      7.59 o 
   1  -3   7      156.15      122.33     26.21 o 
   2  -3   7      182.64      183.98     20.12 o 
   3  -3   7        7.84       13.95      9.57 o 
   4  -3   7      145.33      191.11     38.35 o 
   5  -3   7        7.15        6.19      3.14 o 
   6  -3   7      204.82      185.31     10.90 o 
   7  -3   7        0.44        2.06      4.43 o 
   8  -3   7      175.69      184.65     12.56 o 
   9  -3   7        8.89       14.47     16.92 o 
  -6  -2   7      303.77      366.76     21.37 o 
  -5  -2   7       16.72       34.93      7.28 o 
  -4  -2   7       32.10       29.09      5.36 o 
  -3  -2   7        4.50        4.58      2.93 o 
  -2  -2   7        4.00        6.80      5.05 o 
  -1  -2   7        1.71        2.51      3.23 o 
   0  -2   7      388.05      412.01     29.56 o 
   1  -2   7      249.08      259.84     11.35 o 
   2  -2   7      242.75      232.98     21.76 o 
   3  -2   7       25.51       26.53     20.16 o 
   4  -2   7       68.32       65.95     12.13 o 
   5  -2   7        3.13        5.44      9.82 o 
   6  -2   7        5.65        6.45      1.75 o 
   7  -2   7       35.85       31.42      4.31 o 
   8  -2   7      219.32      223.50     19.56 o 
   9  -2   7        1.86        3.96      5.90 o 
  10  -2   7       79.63       69.20      8.86 o 
  -6  -1   7        7.41        6.71      9.89 o 
  -5  -1   7        1.14        2.53      3.46 o 
  -4  -1   7        1.48        3.07      3.81 o 
  -3  -1   7       11.34       12.22      8.52 o 
  -2  -1   7      105.88       98.41     10.29 o 
  -1  -1   7       11.61       11.31      8.33 o 
   0  -1   7      359.41      314.00     44.99 o 
   1  -1   7      221.50      227.22     13.81 o 
   2  -1   7       53.06       59.47      4.12 o 
   3  -1   7       47.46       54.99      1.76 o 
   4  -1   7        5.77        2.78      1.39 o 
   5  -1   7        2.31        3.61      1.87 o 
   6  -1   7        0.54        1.10      2.14 o 
   7  -1   7       15.69       14.95      2.87 o 
   8  -1   7      354.42      369.88     10.26 o 
   9  -1   7       45.36       59.50      4.80 o 
  10  -1   7       76.73       80.45      7.35 o 
  -6   0   7       33.80       32.60      6.72 o 
  -5   0   7       22.87       19.86     10.31 o 
  -4   0   7       64.20       52.64      7.80 o 
  -3   0   7      113.75       96.58      7.31 o 
  -2   0   7      118.25      113.60     14.59 o 
  -1   0   7       21.71       21.26     13.97 o 
   0   0   7       13.73       14.87      7.33 o 
   1   0   7        1.62        4.35      9.36 o 
   2   0   7        0.92        1.07      3.48 o 
   3   0   7      330.18      327.94     25.96 o 
   4   0   7        7.42        8.92     11.48 o 
   5   0   7       27.45       29.12     21.83 o 
   6   0   7       57.67       55.33      6.36 o 
   7   0   7        2.05        3.18      2.39 o 
   8   0   7       18.77       17.78      3.60 o 
   9   0   7       22.76       18.24      4.04 o 
  10   0   7      533.23      559.06     22.33 o 
  -6   1   7        3.19        1.19      7.47 o 
  -5   1   7       38.10       17.61      8.97 o 
  -4   1   7       13.56       17.36      8.29 o 
  -3   1   7      298.35      289.49     13.54 o 
  -2   1   7        9.75        6.34      7.10 o 
  -1   1   7      118.53      117.99     23.19 o 
   0   1   7        0.12        2.17      8.66 o 
   1   1   7      515.63      628.36     67.98 o 
   2   1   7       80.27      111.93      8.76 o 
   3   1   7       38.00       32.28     22.85 o 
   4   1   7       60.18       87.62     28.93 o 
   5   1   7       28.60       31.02     17.73 o 
   6   1   7      639.99      581.48     49.78 o 
   7   1   7      243.85      263.86     11.29 o 
   8   1   7       40.36       35.45      4.43 o 
   9   1   7       13.16       14.01      3.55 o 
  10   1   7       11.18       14.11      9.92 o 
  11   1   7       14.97       13.00     11.25 o 
  -5   2   7       52.97       26.87     11.26 o 
  -4   2   7      183.06      175.55     13.49 o 
  -3   2   7      461.67      388.19     27.25 o 
  -2   2   7       21.55       38.85     12.98 o 
  -1   2   7       23.36       21.28     12.50 o 
   0   2   7        0.02        5.32     14.23 o 
   1   2   7       94.55       95.76     11.61 o 
   2   2   7       87.92      101.30     17.25 o 
   3   2   7       33.33       41.21     28.68 o 
   4   2   7        9.09       17.72     24.84 o 
   5   2   7        4.58        2.94     25.66 o 
   6   2   7        3.73       15.34     26.08 o 
   7   2   7      214.10      176.51     29.01 o 
   8   2   7      163.71      161.21      8.36 o 
   9   2   7       69.61       81.98      6.36 o 
  10   2   7        0.56        1.93      2.43 o 
  11   2   7       14.85       14.10     12.89 o 
  -5   3   7        5.22       -3.61     19.78 o 
  -4   3   7       20.67       27.23     15.97 o 
  -3   3   7       30.30       46.01     16.31 o 
  -2   3   7      418.38      446.03     69.05 o 
  -1   3   7      217.39      244.08     43.97 o 
   0   3   7       20.95       27.56     20.62 o 
   1   3   7      334.04      470.02     23.01 o 
   2   3   7       17.17       26.71      6.64 o 
   3   3   7       32.42       29.86     23.71 o 
   4   3   7      193.73      213.39     41.62 o 
   5   3   7        0.14        2.04     37.24 o 
   6   3   7        0.08        0.16     29.82 o 
   7   3   7       18.40       27.20     31.35 o 
   8   3   7        0.48        3.48      4.14 o 
   9   3   7        8.59        8.36      3.47 o 
  10   3   7       36.09       35.94      4.55 o 
  11   3   7        1.48        2.90      3.11 o 
  -5   4   7       12.97        5.26     23.91 o 
  -4   4   7        3.10        5.53     13.53 o 
  -3   4   7       12.92       23.18     16.23 o 
  -2   4   7       15.36       19.38     16.30 o 
  -1   4   7     1002.29      945.89     51.20 o 
   0   4   7      219.34      162.83     17.57 o 
   1   4   7        0.01        1.45     14.13 o 
   2   4   7       48.40       87.60     16.76 o 
   3   4   7      295.16      334.85     44.91 o 
   4   4   7        4.53       -2.76     35.51 o 
   5   4   7      279.15      386.06     54.33 o 
   6   4   7       14.66       19.05     28.21 o 
   7   4   7       41.00       37.66     15.52 o 
   8   4   7       35.36       32.60      4.76 o 
   9   4   7        0.05        0.34      4.18 o 
  10   4   7       11.24        6.64      5.43 o 
  11   4   7        0.02        0.29      1.96 o 
  -4   5   7       12.66       21.25     13.93 o 
  -3   5   7      152.13      162.54     25.32 o 
  -2   5   7      103.50       88.08     23.04 o 
  -1   5   7        7.72       12.38     16.84 o 
   0   5   7       83.01       56.38     25.69 o 
   1   5   7      101.20       93.08     18.47 o 
   2   5   7       22.53       26.34     18.74 o 
   3   5   7      241.87      290.19     49.77 o 
   4   5   7        9.83        7.66     36.05 o 
   5   5   7        5.03        9.07     28.51 o 
   6   5   7      273.00      246.33     30.39 o 
   7   5   7       12.45       10.10     16.39 o 
   8   5   7        7.94       14.01     20.23 o 
   9   5   7       61.29       55.26     19.91 o 
  10   5   7      109.97       91.96      6.26 o 
  -4   6   7        0.39       -2.04     31.05 o 
  -3   6   7      102.42      115.52     25.34 o 
  -2   6   7       18.95       22.55     16.75 o 
  -1   6   7        0.03        0.47     16.25 o 
   0   6   7      157.28      153.92     27.35 o 
   1   6   7      158.27      177.04     17.14 o 
   2   6   7      128.49      118.58     12.97 o 
   3   6   7        1.61        3.56     31.83 o 
   4   6   7       35.41       42.77     39.98 o 
   5   6   7       37.99       32.70     21.23 o 
   6   6   7      498.28      463.21     42.88 o 
   7   6   7       17.26        5.69     17.04 o 
   8   6   7       54.33       83.76     27.12 o 
   9   6   7       31.35       23.27      6.18 o 
  10   6   7       36.90       38.49      5.33 o 
  -3   7   7        1.74        5.54     12.26 o 
  -2   7   7       14.35       16.99     15.27 o 
  -1   7   7      281.43      303.26     28.54 o 
   0   7   7       16.25       14.79     16.90 o 
   1   7   7       11.71       16.01     10.36 o 
   2   7   7      216.64      201.09     15.48 o 
   3   7   7        3.47       12.32     36.43 o 
   4   7   7       42.50       46.14     18.93 o 
   5   7   7        7.29        2.49     23.97 o 
   6   7   7      214.04      227.33     24.92 o 
   7   7   7       17.97       20.70     25.79 o 
   8   7   7       13.19       13.10     20.51 o 
   9   7   7        5.43        4.85      4.91 o 
  10   7   7        6.30        4.30      4.74 o 
  -2   8   7       20.27       21.64     12.64 o 
  -1   8   7        3.81        4.42      8.52 o 
   0   8   7       85.46       68.02     12.20 o 
   1   8   7        2.59       -0.23      8.90 o 
   2   8   7        5.70        9.10     11.18 o 
   3   8   7        4.18        7.05     25.58 o 
   4   8   7        9.08        6.23     20.96 o 
   5   8   7       56.46       97.77     29.57 o 
   6   8   7       29.25       32.77     29.76 o 
   7   8   7      120.44      142.38     29.00 o 
   8   8   7       30.26       16.98     11.36 o 
   9   8   7       39.28       34.66     14.00 o 
  -1   9   7       51.34       35.49     15.44 o 
   0   9   7       12.38       22.88     13.77 o 
   1   9   7        0.66        1.71      5.15 o 
   2   9   7        2.01        1.92      8.36 o 
   3   9   7      199.23      299.57     35.85 o 
   4   9   7      163.59      270.12     36.18 o 
   5   9   7        0.56       -0.90     26.24 o 
   6   9   7       11.58       17.24     29.56 o 
   7   9   7        0.21        0.78     13.11 o 
   8   9   7        5.96       14.72     15.20 o 
   0  10   7       46.50       45.56     21.23 o 
   1  10   7       16.69       19.92     14.93 o 
   2  10   7       15.10       18.16     26.26 o 
   3  10   7        0.00       -6.55     26.80 o 
   4  10   7       32.60       58.79     30.90 o 
   5  10   7       19.00       22.26     32.18 o 
   6  10   7       16.61       13.49     11.88 o 
   7  10   7        6.72        5.29     11.74 o 
   3  11   7        2.44        8.78     13.17 o 
   4  11   7       17.39       21.25     13.38 o 
   5  11   7       19.68       24.93     17.13 o 
   0  -8   8        0.12        0.81      3.67 o 
   1  -8   8        4.01        3.67      7.39 o 
   2  -8   8       65.47       61.89     30.33 o 
   3  -8   8       32.42       24.53      5.89 o 
   4  -8   8       32.51       39.36      8.29 o 
  -2  -7   8       33.07       42.24     23.10 o 
  -1  -7   8        1.32        1.82      3.52 o 
   0  -7   8        1.11        1.85      4.21 o 
   1  -7   8      136.38      134.49     11.97 o 
   2  -7   8       99.36       89.18      9.19 o 
   3  -7   8       13.07       14.02      9.33 o 
   4  -7   8        0.01        0.55      1.86 o 
   5  -7   8        1.95        3.26      2.41 o 
   6  -7   8        0.53        0.87      1.32 o 
  -3  -6   8       23.62       18.33     19.87 o 
  -2  -6   8       26.27       27.64     26.00 o 
  -1  -6   8       22.08       19.81     24.76 o 
   0  -6   8       21.92       21.02     19.54 o 
   1  -6   8        4.48        2.50      4.18 o 
   2  -6   8      156.66      143.79      7.29 o 
   3  -6   8        9.70       10.12      6.66 o 
   4  -6   8       16.97       25.29      5.02 o 
   5  -6   8       12.73        6.71      6.75 o 
   6  -6   8       95.03      100.70     11.17 o 
   7  -6   8        6.42        3.86      3.43 o 
  -4  -5   8        9.21        4.57      3.92 o 
  -3  -5   8        9.84        7.76     10.42 o 
  -2  -5   8        4.81        5.48     10.48 o 
  -1  -5   8        0.45        2.43      3.74 o 
   0  -5   8       24.64       30.46     28.38 o 
   1  -5   8      490.62      501.75     40.86 o 
   2  -5   8      132.34      139.62     14.67 o 
   3  -5   8      494.42      528.93     29.79 o 
   4  -5   8        2.05        2.62      2.62 o 
   5  -5   8       28.90       23.72      5.85 o 
   6  -5   8       48.16       37.95      7.40 o 
   7  -5   8       12.69       10.32      8.66 o 
   8  -5   8        3.04        0.72      2.59 o 
  -4  -4   8       33.25       35.31      5.56 o 
  -3  -4   8      359.03      347.41     17.61 o 
  -2  -4   8       94.66       93.48      8.64 o 
  -1  -4   8       29.83       26.01     24.23 o 
   0  -4   8        0.01       -1.29      7.05 o 
   1  -4   8      866.70      909.72     51.56 o 
   2  -4   8       70.31       68.22     11.59 o 
   3  -4   8       60.99       67.49      9.99 o 
   4  -4   8        6.00        4.73      4.36 o 
   5  -4   8      103.70      109.92      8.53 o 
   6  -4   8       29.53       22.95      4.00 o 
   7  -4   8        3.31        1.87      4.12 o 
   8  -4   8       26.00       28.87      5.73 o 
   9  -4   8        8.78        7.08      6.97 o 
  -4  -3   8       42.61       40.27      8.64 o 
  -3  -3   8       39.28       38.70      5.85 o 
  -2  -3   8        0.64        1.78      1.90 o 
  -1  -3   8        0.01       -0.02      2.23 o 
   0  -3   8        0.22        0.44      2.32 o 
   1  -3   8      211.33      212.47     18.05 o 
   2  -3   8      202.39      201.12     17.50 o 
   3  -3   8       33.10       24.37     19.69 o 
   4  -3   8       95.15       89.71     22.10 o 
   5  -3   8       68.32       57.54      5.04 o 
   6  -3   8        2.68        2.33      3.32 o 
   7  -3   8      122.62      116.52     24.77 o 
   8  -3   8       23.75       15.06     17.25 o 
   9  -3   8        0.20        0.81      3.29 o 
  -5  -2   8       75.34       79.53     10.99 o 
  -4  -2   8       60.54       60.64      7.04 o 
  -3  -2   8        9.00        6.64      5.28 o 
  -2  -2   8      150.91      141.17     21.12 o 
  -1  -2   8       48.81       51.77      6.90 o 
   0  -2   8      112.26       89.89     15.99 o 
   1  -2   8      127.64      117.76     10.86 o 
   2  -2   8     1032.74     1062.22     43.12 o 
   3  -2   8       78.53       62.30     12.73 o 
   4  -2   8        0.67        4.83     12.34 o 
   5  -2   8       19.05        9.34     12.35 o 
   6  -2   8        0.71        2.38      4.29 o 
   7  -2   8       28.73       26.00     13.90 o 
   8  -2   8        5.56        6.80      9.01 o 
   9  -2   8        0.07        1.99      4.73 o 
  10  -2   8        1.80        0.36      3.86 o 
  -5  -1   8       14.12        6.84      6.43 o 
  -4  -1   8       44.27       45.19      7.74 o 
  -3  -1   8       20.03       14.71      6.57 o 
  -2  -1   8      171.03      145.12     13.58 o 
  -1  -1   8      254.25      193.99     21.60 o 
   0  -1   8      144.63      176.41     17.06 o 
   1  -1   8      257.69      241.75     14.60 o 
   2  -1   8      289.92      329.74     12.03 o 
   3  -1   8      318.14      318.07     28.14 o 
   4  -1   8      181.32      154.53     18.59 o 
   5  -1   8      149.13      123.22     19.36 o 
   6  -1   8        1.08        9.26     21.43 o 
   7  -1   8        0.38       -0.51      3.41 o 
   8  -1   8      399.12      384.72     34.16 o 
   9  -1   8      260.63      246.01     14.29 o 
  10  -1   8        0.32        0.89      5.78 o 
  -5   0   8       59.26       75.53     11.41 o 
  -4   0   8        0.34        4.56      5.81 o 
  -3   0   8       55.27       37.15      7.94 o 
  -2   0   8      124.37      135.01     15.72 o 
  -1   0   8      155.60      203.71     29.73 o 
   0   0   8        6.18        4.53     14.13 o 
   1   0   8       25.12       26.77     10.62 o 
   2   0   8        0.45        2.15      2.98 o 
   3   0   8        4.97        8.46     18.21 o 
   4   0   8      119.42      120.12     20.69 o 
   5   0   8      274.74      349.38     43.62 o 
   6   0   8       10.63       15.74     10.76 o 
   7   0   8       59.85       53.74      3.22 o 
   8   0   8      211.63      195.66     11.66 o 
   9   0   8      137.09      135.75     15.25 o 
  10   0   8      290.86      296.39     23.32 o 
  -5   1   8       31.31       18.18     10.73 o 
  -4   1   8       13.85       14.18      8.70 o 
  -3   1   8       99.50       83.59     14.48 o 
  -2   1   8       82.92       84.93     12.76 o 
  -1   1   8       37.38       23.64     10.10 o 
   0   1   8       28.59       23.61     10.42 o 
   1   1   8        3.92       -2.89      8.66 o 
   2   1   8       66.10       73.54      9.02 o 
   3   1   8        6.74        4.10     18.04 o 
   4   1   8      156.94      213.53     56.75 o 
   5   1   8      413.21      506.12     48.03 o 
   6   1   8      424.45      418.52     48.64 o 
   7   1   8      218.84      229.46     23.81 o 
   8   1   8      164.59      175.46      7.01 o 
   9   1   8        0.00        0.07      2.15 o 
  10   1   8        0.53        1.10      2.55 o 
  -4   2   8        0.00       -0.86      9.75 o 
  -3   2   8      118.70      121.95     31.80 o 
  -2   2   8        6.04        7.81     11.77 o 
  -1   2   8      193.34      181.30     18.16 o 
   0   2   8        5.37       -5.41     15.03 o 
   1   2   8       46.70       49.34     12.53 o 
   2   2   8       10.19        4.22      7.90 o 
   3   2   8        8.29       17.17     12.18 o 
   4   2   8      120.30      160.59     39.48 o 
   5   2   8        0.92       16.46     29.43 o 
   6   2   8      382.61      348.59     38.99 o 
   7   2   8        8.20        1.75     26.98 o 
   8   2   8      457.88      465.84     11.47 o 
   9   2   8      112.56      109.91      6.77 o 
  10   2   8       15.85       12.33     10.55 o 
  11   2   8       37.56       41.16      6.54 o 
  -4   3   8       21.93       27.49     18.92 o 
  -3   3   8       13.88       26.21     19.99 o 
  -2   3   8       20.32        7.58     18.74 o 
  -1   3   8      865.23      872.54     90.04 o 
   0   3   8      110.57      138.81     29.81 o 
   1   3   8       56.13       58.58     28.66 o 
   2   3   8       26.52       28.62      7.35 o 
   3   3   8       70.84       48.95     15.34 o 
   4   3   8        0.01       -6.45     27.34 o 
   5   3   8        1.34        4.08     33.13 o 
   6   3   8      106.22      139.81     32.48 o 
   7   3   8        8.52        0.00     22.15 o 
   8   3   8       33.07       39.27     16.55 o 
   9   3   8        7.30        6.10      4.06 o 
  10   3   8        1.53        4.71      2.93 o 
  11   3   8       11.11       16.36     11.95 o 
  -4   4   8       13.58       11.97     14.07 o 
  -3   4   8       63.39       41.42     15.58 o 
  -2   4   8      168.23      183.14     53.38 o 
  -1   4   8      305.88      277.06     29.30 o 
   0   4   8      424.51      369.16     25.32 o 
   1   4   8       46.09       80.47     22.43 o 
   2   4   8      487.89      562.23     78.05 o 
   3   4   8        0.11        1.71      5.20 o 
   4   4   8       63.28       42.40     34.64 o 
   5   4   8       71.45       57.68     30.62 o 
   6   4   8       21.23       25.82     29.42 o 
   7   4   8       11.21       21.64     20.37 o 
   8   4   8       42.98       41.98     16.41 o 
   9   4   8       61.25       67.69      6.99 o 
  10   4   8       39.66       48.52      6.69 o 
  -3   5   8       34.59       13.48     16.40 o 
  -2   5   8      377.04      375.98     48.10 o 
  -1   5   8      367.78      289.39     41.93 o 
   0   5   8      123.46      147.00     19.83 o 
   1   5   8      194.70      146.76     20.52 o 
   2   5   8        0.03        3.00      6.11 o 
   3   5   8       89.75       79.90     10.22 o 
   4   5   8       85.54       96.45     40.95 o 
   5   5   8       25.29       14.67     28.45 o 
   6   5   8      118.05      102.21     28.39 o 
   7   5   8        0.24        4.89     19.70 o 
   8   5   8      168.82      166.54     24.36 o 
   9   5   8       28.87       34.44     15.81 o 
  10   5   8       19.72       15.81      4.76 o 
  -3   6   8      100.52       99.09     25.47 o 
  -2   6   8      228.46      179.42     56.12 o 
  -1   6   8      256.96      232.09     24.30 o 
   0   6   8       12.52       26.70     21.56 o 
   1   6   8       16.50        9.49      7.96 o 
   2   6   8        0.00        0.58      7.47 o 
   3   6   8        1.07        2.32      4.06 o 
   4   6   8      246.36      249.09     44.03 o 
   5   6   8      418.78      571.21     55.88 o 
   6   6   8      437.08      399.15     34.91 o 
   7   6   8       41.26       53.44     30.40 o 
   8   6   8       61.56       68.21     23.99 o 
   9   6   8       33.67       31.23      5.94 o 
  10   6   8       17.93       15.38      6.97 o 
  -2   7   8        5.42        1.97     13.76 o 
  -1   7   8       19.42       43.35     23.29 o 
   0   7   8       50.43       23.78     20.82 o 
   1   7   8        0.04       -0.79      9.26 o 
   2   7   8       27.90       23.40     18.39 o 
   3   7   8      144.05      192.19     48.12 o 
   4   7   8       69.75       92.49     28.70 o 
   5   7   8      150.33      152.49     29.05 o 
   6   7   8       82.83       73.45     36.45 o 
   7   7   8        7.48        0.09      9.53 o 
   8   7   8       15.71       35.00     24.63 o 
   9   7   8        7.40       10.35      7.91 o 
  -1   8   8       37.02       27.00     14.53 o 
   0   8   8       11.17       12.82      9.49 o 
   1   8   8        2.95        5.92      9.70 o 
   2   8   8      144.09      125.38     14.27 o 
   3   8   8       19.33       23.56     22.87 o 
   4   8   8       15.34       18.31     21.94 o 
   5   8   8       16.56       18.05     25.70 o 
   6   8   8        6.96       19.85     26.67 o 
   7   8   8       53.09       48.11     39.49 o 
   8   8   8      371.26      516.40     60.17 o 
   9   8   8        7.77        7.69      7.18 o 
   0   9   8        0.82        0.89      6.65 o 
   1   9   8        3.04        4.35      7.07 o 
   2   9   8        6.98        7.91     10.13 o 
   3   9   8       13.82       10.96     20.49 o 
   4   9   8        2.46      -12.41     20.93 o 
   5   9   8       61.32      139.57     51.47 o 
   6   9   8        0.73       15.29     30.09 o 
   7   9   8        0.15        2.24     29.73 o 
   8   9   8       63.51       36.57     12.78 o 
   2  10   8        3.80        1.47     23.97 o 
   3  10   8       56.18       79.77     42.85 o 
   4  10   8       27.41       38.24     25.24 o 
   5  10   8       37.43       39.37     30.38 o 
   6  10   8       39.97       46.53     26.95 o 
   0  -7   9       18.06        9.44     21.09 o 
   1  -7   9       15.04       11.99     15.02 o 
   2  -7   9        0.01        1.37      3.39 o 
   3  -7   9       18.29       24.78     26.65 o 
   4  -7   9        2.54        1.64      3.37 o 
  -1  -6   9        7.71        7.83     10.00 o 
   0  -6   9        0.48        2.68      8.92 o 
   1  -6   9       17.02       19.50     18.76 o 
   2  -6   9        0.03        0.23      1.83 o 
   3  -6   9       10.74       11.25      8.21 o 
   4  -6   9        0.18        1.20      2.35 o 
   5  -6   9       26.82       22.74      4.53 o 
   6  -6   9       10.42        7.29      8.52 o 
  -2  -5   9       10.11       13.98     17.52 o 
  -1  -5   9        8.32        7.16     11.15 o 
   0  -5   9        8.80       10.31      7.56 o 
   1  -5   9      339.43      348.40     21.41 o 
   2  -5   9       13.34       10.02     12.14 o 
   3  -5   9       26.90       20.08     23.51 o 
   4  -5   9       57.42       57.86      5.99 o 
   5  -5   9       26.50       22.85      4.80 o 
   6  -5   9        8.04        8.71      7.90 o 
   7  -5   9        0.11        0.78      3.10 o 
  -3  -4   9       23.87       24.90     26.19 o 
  -2  -4   9        0.60        3.11      4.40 o 
  -1  -4   9        6.81        7.01      8.59 o 
   0  -4   9       33.53       19.95     28.18 o 
   1  -4   9       18.53       14.44     15.32 o 
   2  -4   9       11.92        9.51      8.89 o 
   3  -4   9      112.10      106.50     14.65 o 
   4  -4   9      116.37      117.28     33.73 o 
   5  -4   9        5.91        5.54      8.55 o 
   6  -4   9        0.86        0.27      3.10 o 
   7  -4   9       19.57       11.72     15.09 o 
   8  -4   9        9.18        6.56      5.07 o 
  -3  -3   9       23.12       27.84     12.82 o 
  -2  -3   9        5.94        3.76      3.13 o 
  -1  -3   9        0.07        1.52      3.39 o 
   0  -3   9       40.73       56.04     16.61 o 
   1  -3   9       48.71       37.81     33.97 o 
   2  -3   9      179.46      200.43     17.26 o 
   3  -3   9       54.46       56.99     14.64 o 
   4  -3   9      161.57      185.82     20.45 o 
   5  -3   9       48.71       47.50     11.81 o 
   6  -3   9        6.78       15.40      4.50 o 
   7  -3   9      252.78      212.45     27.67 o 
   8  -3   9      121.38      112.13     13.68 o 
   9  -3   9        8.22        6.64      6.49 o 
  -4  -2   9       16.41        7.47      7.48 o 
  -3  -2   9       34.47       22.30     20.41 o 
  -2  -2   9       42.03       43.10      6.00 o 
  -1  -2   9      131.08      117.29     16.16 o 
   0  -2   9        5.08       -1.10      9.26 o 
   1  -2   9        0.00        1.11      5.96 o 
   2  -2   9       21.19       15.21     16.60 o 
   3  -2   9      620.44      708.94     45.99 o 
   4  -2   9        9.69       20.92     16.47 o 
   5  -2   9        2.26        2.88     14.32 o 
   6  -2   9       46.07       30.35     11.78 o 
   7  -2   9        4.67        7.02      4.24 o 
   8  -2   9       11.68        8.48      4.75 o 
   9  -2   9       51.59       43.19     14.65 o 
  -4  -1   9        1.34        2.14      3.08 o 
  -3  -1   9        8.49        6.65      5.85 o 
  -2  -1   9        5.86        0.81      2.26 o 
  -1  -1   9       16.64       31.16     10.30 o 
   0  -1   9       34.04       28.80     10.67 o 
   1  -1   9      121.61      129.79     14.02 o 
   2  -1   9      198.89      226.29     24.22 o 
   3  -1   9        8.39        6.98     12.72 o 
   4  -1   9      241.33      290.01     36.52 o 
   5  -1   9       19.93       28.59     20.16 o 
   6  -1   9       15.30       14.83     25.72 o 
   7  -1   9        9.00        7.12      4.06 o 
   8  -1   9       56.73       40.45     10.50 o 
   9  -1   9       66.39       73.25      9.35 o 
  10  -1   9      581.98      590.29     21.70 o 
  -4   0   9       40.35       38.27     15.71 o 
  -3   0   9       18.15       15.11      6.63 o 
  -2   0   9       12.92       13.04      9.51 o 
  -1   0   9        0.05        1.38     10.03 o 
   0   0   9       39.53       42.15     13.18 o 
   1   0   9       36.20       31.47     12.68 o 
   2   0   9      116.27       94.09      7.04 o 
   3   0   9        2.99       -5.02     16.59 o 
   4   0   9       33.10       28.66     18.08 o 
   5   0   9        6.55       20.97     40.04 o 
   6   0   9      225.73      262.61     47.98 o 
   7   0   9       19.56        9.66     17.64 o 
   8   0   9        5.27        9.09      4.29 o 
   9   0   9      116.33      116.79     10.33 o 
  10   0   9        7.28       10.80     11.83 o 
  -4   1   9        3.21        1.70      7.86 o 
  -3   1   9       18.29       14.24     16.61 o 
  -2   1   9       33.00       19.82     12.40 o 
  -1   1   9       15.75        9.64     12.37 o 
   0   1   9        3.24        7.41     14.32 o 
   1   1   9        2.26       -0.30      7.70 o 
   2   1   9      112.44      122.63      9.35 o 
   3   1   9      388.13      362.90     34.09 o 
   4   1   9        5.27       16.42     33.14 o 
   5   1   9       18.28       25.12     35.42 o 
   6   1   9       24.05       21.30     21.43 o 
   7   1   9        2.23        3.20      4.00 o 
   8   1   9       87.05       82.71      8.90 o 
   9   1   9        7.08        7.52      5.03 o 
  10   1   9        3.43        3.67      6.49 o 
  -3   2   9        0.38       -1.77     11.64 o 
  -2   2   9        3.53        4.96     13.99 o 
  -1   2   9        0.53       -1.09     11.33 o 
   0   2   9        3.38        7.02     14.07 o 
   1   2   9        2.70       -1.23     10.05 o 
   2   2   9        3.35        3.98      7.45 o 
   3   2   9      197.56      185.34     23.60 o 
   4   2   9        0.27       -3.02     32.56 o 
   5   2   9       16.75       19.30     27.14 o 
   6   2   9      153.34      173.46     28.39 o 
   7   2   9       11.69       10.42     25.70 o 
   8   2   9      198.34      185.70     14.06 o 
   9   2   9       72.53       57.17      4.63 o 
  10   2   9        1.71        1.16      2.09 o 
  -3   3   9        6.91       12.96     14.80 o 
  -2   3   9      103.23      129.83     24.78 o 
  -1   3   9      137.73      210.39     39.57 o 
   0   3   9      156.93      132.07     25.10 o 
   1   3   9        4.17       -3.18     13.75 o 
   2   3   9        0.19        3.14      6.84 o 
   3   3   9      247.54      268.38     38.05 o 
   4   3   9       10.86       16.58     28.16 o 
   5   3   9       23.14       33.55     38.35 o 
   6   3   9      149.62      129.25     43.63 o 
   7   3   9      338.62      347.71     38.95 o 
   8   3   9      210.13      174.66     26.63 o 
   9   3   9        2.78        4.27      2.75 o 
  10   3   9        2.37        2.35      2.96 o 
  -3   4   9        7.53        2.72     15.33 o 
  -2   4   9      223.67      226.68     32.80 o 
  -1   4   9      221.98      275.38     30.65 o 
   0   4   9      134.29      110.84     17.97 o 
   1   4   9       46.42       54.84     24.92 o 
   2   4   9      107.13      119.44     13.35 o 
   3   4   9        3.12        3.97     12.34 o 
   4   4   9      271.14      292.88     42.18 o 
   5   4   9       19.40       26.69     32.66 o 
   6   4   9        0.74       11.94     37.75 o 
   7   4   9       25.44       16.81     38.68 o 
   8   4   9        4.14       13.88     25.42 o 
   9   4   9       44.48       26.86     15.10 o 
  10   4   9       10.99        4.94      4.48 o 
  -2   5   9       14.94       20.86     18.50 o 
  -1   5   9        5.87       12.38     15.85 o 
   0   5   9       86.19       78.67     16.97 o 
   1   5   9        4.74        3.88     10.09 o 
   2   5   9        0.02       -0.96      5.26 o 
   3   5   9        2.34        3.02     12.91 o 
   4   5   9       84.80       84.89     33.82 o 
   5   5   9       39.63       40.50     39.45 o 
   6   5   9       38.15       59.17     42.94 o 
   7   5   9        0.16        4.75     29.48 o 
   8   5   9       45.09       46.98     20.33 o 
   9   5   9        2.10        7.86     16.68 o 
  10   5   9       51.03       42.41      6.61 o 
  -2   6   9      113.28       89.95     24.34 o 
  -1   6   9       16.99       12.09     19.14 o 
   0   6   9      167.72      241.56     46.88 o 
   1   6   9       67.43       95.43     26.59 o 
   2   6   9       12.02        4.62      9.51 o 
   3   6   9        2.29        3.00      6.80 o 
   4   6   9        2.37        4.71     28.41 o 
   5   6   9       15.10       37.95     31.76 o 
   6   6   9      102.52       89.49     34.55 o 
   7   6   9        0.81        8.16     21.96 o 
   8   6   9        2.26       10.29     17.83 o 
   9   6   9       89.00      129.13     27.14 o 
  10   6   9        0.04        3.50      5.98 o 
  -1   7   9       24.00       36.90     20.86 o 
   0   7   9        1.44        2.48      8.51 o 
   1   7   9       14.52       12.68     12.21 o 
   2   7   9       17.15       12.16     11.43 o 
   3   7   9       53.38       47.53      9.95 o 
   4   7   9       31.20       58.69     37.15 o 
   5   7   9       60.51       70.91     32.05 o 
   6   7   9      251.60      292.42     40.44 o 
   7   7   9      573.25      633.65     46.85 o 
   8   7   9      186.58      191.74     30.43 o 
   9   7   9       10.53       22.24     21.07 o 
   0   8   9       10.92       21.82     18.00 o 
   1   8   9       13.17        7.78     16.45 o 
   2   8   9      108.47      101.50     11.06 o 
   3   8   9      151.31      192.24     36.18 o 
   4   8   9        3.09        9.50     25.93 o 
   5   8   9       20.50       23.85     28.77 o 
   6   8   9       50.70       59.56     26.44 o 
   7   8   9       24.26       25.60     21.20 o 
   8   8   9       22.00        3.22     26.58 o 
   1   9   9        9.37        0.79      5.62 o 
   2   9   9       25.35       18.78     12.27 o 
   3   9   9       87.61       99.72     33.76 o 
   4   9   9       53.44       30.02     19.87 o 
   5   9   9        5.34        6.89     29.87 o 
   6   9   9        0.32        4.23     31.89 o 
   7   9   9       23.65       25.34     43.62 o 
   1  -6  10        3.08        1.84      4.77 o 
   2  -6  10       15.10       11.68     15.57 o 
   3  -6  10       13.15       12.21      4.39 o 
   4  -6  10        1.05        1.76      2.97 o 
   0  -5  10        3.34        4.68      8.83 o 
   1  -5  10        1.46        3.53      5.46 o 
   2  -5  10       55.45       52.61     11.58 o 
   3  -5  10       16.87        8.75     12.96 o 
   4  -5  10        9.96        4.51      4.23 o 
   5  -5  10       49.32       47.26      7.36 o 
   6  -5  10       10.75        6.65      3.47 o 
  -1  -4  10        4.88        3.97      7.90 o 
   0  -4  10        4.24        5.62      9.25 o 
   1  -4  10       37.28       29.21     33.59 o 
   2  -4  10      238.48      181.53     59.48 o 
   3  -4  10       29.43       27.54     25.21 o 
   4  -4  10       33.56       28.92     29.53 o 
   5  -4  10       17.00       20.73      4.65 o 
   6  -4  10        0.16       -0.17      3.48 o 
   7  -4  10        7.14       12.64     18.22 o 
  -2  -3  10        0.15        1.33      6.00 o 
  -1  -3  10       28.80       20.47     25.94 o 
   0  -3  10        8.59        8.37     16.69 o 
   1  -3  10       13.76        4.44     11.02 o 
   2  -3  10      504.95      481.13     39.74 o 
   3  -3  10      485.35      442.15     28.85 o 
   4  -3  10       18.21       23.53     14.29 o 
   5  -3  10       34.29       40.44     18.94 o 
   6  -3  10        1.35        3.80      6.92 o 
   7  -3  10        0.26        3.83      5.72 o 
   8  -3  10        0.44        1.38      3.90 o 
  -2  -2  10        3.24       -3.25     10.62 o 
  -1  -2  10       78.42       60.71     25.44 o 
   0  -2  10       51.49       53.64     13.36 o 
   1  -2  10      400.87      367.38     24.76 o 
   2  -2  10      206.29      224.15     33.22 o 
   3  -2  10      452.70      437.88     42.35 o 
   4  -2  10       70.58       53.05     16.86 o 
   5  -2  10        1.79        9.99     15.80 o 
   6  -2  10       88.12       59.05     18.96 o 
   7  -2  10       11.91       14.63      5.70 o 
   8  -2  10      272.11      268.84     21.42 o 
   9  -2  10       29.67       27.44     19.79 o 
  -2  -1  10      184.59      240.11     51.35 o 
  -1  -1  10      374.30      350.55     21.59 o 
   0  -1  10       29.65       27.50     15.73 o 
   1  -1  10        4.56        5.84     16.43 o 
   2  -1  10        1.21        5.01     16.06 o 
   3  -1  10        4.26        4.30     14.64 o 
   4  -1  10        2.75        2.42     20.50 o 
   5  -1  10       50.85       42.88     21.29 o 
   6  -1  10       72.94      115.72     32.67 o 
   7  -1  10       74.29       68.80     23.75 o 
   8  -1  10       64.15       88.78     17.29 o 
   9  -1  10       20.79       17.43      6.36 o 
  -3   0  10       33.23       38.27     13.86 o 
  -2   0  10      128.79       91.92     15.85 o 
  -1   0  10       58.40       47.65     12.05 o 
   0   0  10        0.01        1.13     10.24 o 
   1   0  10       84.10       60.93     13.35 o 
   2   0  10        2.40       25.18     27.30 o 
   3   0  10        0.28       -4.85     19.72 o 
   4   0  10       78.07       86.42     23.01 o 
   5   0  10        1.70       11.95     25.78 o 
   6   0  10       39.22       44.90     26.84 o 
   7   0  10       80.09       51.41     16.17 o 
   8   0  10        5.30        3.21      6.10 o 
   9   0  10        7.08        9.21      8.68 o 
  -2   1  10        0.54        2.16     11.70 o 
  -1   1  10        5.88        0.96     13.80 o 
   0   1  10        0.13        3.38     12.72 o 
   1   1  10       62.97       50.95     10.09 o 
   2   1  10        6.73        7.71      7.34 o 
   3   1  10       44.31       48.72      5.48 o 
   4   1  10        4.78        0.69     33.73 o 
   5   1  10       82.21       59.01     33.04 o 
   6   1  10        4.37        2.25     31.61 o 
   7   1  10       10.89       10.58     22.84 o 
   8   1  10       12.89        3.38     21.42 o 
   9   1  10        6.90        5.59      4.35 o 
  10   1  10        2.41        0.72      4.44 o 
  -2   2  10        3.39       -0.22     12.05 o 
  -1   2  10        2.34       -0.16     14.48 o 
   0   2  10        8.66        5.37     13.36 o 
   1   2  10       56.12       62.21     25.53 o 
   2   2  10       72.74       74.26     12.05 o 
   3   2  10        3.47        4.50      5.74 o 
   4   2  10       33.82       65.38     32.36 o 
   5   2  10       15.40       12.87     37.46 o 
   6   2  10       22.49       21.22     27.98 o 
   7   2  10      168.92      130.67     31.98 o 
   8   2  10       87.20       99.75     25.91 o 
   9   2  10       23.41       14.09      4.96 o 
  10   2  10        0.91        1.46      3.88 o 
  -2   3  10       51.80       54.11     19.95 o 
  -1   3  10       37.86       30.04     22.26 o 
   0   3  10        0.18        1.14      8.10 o 
   1   3  10      133.21      179.99     21.73 o 
   2   3  10      146.93      137.58     14.52 o 
   3   3  10       16.95        6.93     10.74 o 
   4   3  10        9.69        5.64     28.46 o 
   5   3  10        1.69        3.29     30.43 o 
   6   3  10        4.48       10.69     35.63 o 
   7   3  10      253.79      276.69     38.52 o 
   8   3  10       74.51       46.49     34.81 o 
   9   3  10        3.63       18.62     32.77 o 
  10   3  10        0.11        0.92      2.80 o 
  -2   4  10       16.16       21.50     19.01 o 
  -1   4  10      591.36      480.99    148.70 o 
   0   4  10        0.04       -1.34     16.50 o 
   1   4  10        4.91       -0.95      5.24 o 
   2   4  10       10.24        5.09      5.46 o 
   3   4  10        1.65        0.19      2.92 o 
   4   4  10       46.30       46.24     42.78 o 
   5   4  10        9.49        8.85     36.62 o 
   6   4  10       78.01       89.30     35.45 o 
   7   4  10        7.69       21.71     39.18 o 
   8   4  10       52.79       50.09     35.22 o 
   9   4  10        9.86       11.87     21.47 o 
  10   4  10        9.01        7.56      4.30 o 
  -1   5  10      503.11      423.13     31.03 o 
   0   5  10       35.64       21.61     17.08 o 
   1   5  10       83.24       50.29     23.21 o 
   2   5  10        0.26        3.95      9.22 o 
   3   5  10       88.92       95.06     26.59 o 
   4   5  10        4.52       30.97     38.32 o 
   5   5  10       12.60       -0.41     45.32 o 
   6   5  10      114.38       97.47     48.02 o 
   7   5  10       11.20       19.01     31.51 o 
   8   5  10        3.83       29.55     32.45 o 
   9   5  10        5.29       13.31     18.59 o 
  -1   6  10       10.98       11.49     16.60 o 
   0   6  10        6.98       10.30      8.78 o 
   1   6  10      428.77      435.45     39.57 o 
   2   6  10        7.77       12.18     15.97 o 
   3   6  10       33.81       18.19     14.79 o 
   4   6  10       45.50       84.92     44.30 o 
   5   6  10      213.96      176.78     39.83 o 
   6   6  10       10.64       -3.64     39.23 o 
   7   6  10       40.33       40.86     28.28 o 
   8   6  10       34.63       23.96     22.58 o 
   9   6  10        2.37        7.21     19.21 o 
   0   7  10        0.10        4.36      7.93 o 
   1   7  10       23.66       19.87     17.61 o 
   2   7  10       12.78        7.41     11.12 o 
   3   7  10        0.12        1.03      4.92 o 
   4   7  10        3.19       10.34     34.78 o 
   5   7  10       12.78       23.49     36.90 o 
   6   7  10       11.00       11.79     33.32 o 
   7   7  10       20.52       34.31     26.04 o 
   8   7  10       90.88       72.81     25.22 o 
   2   8  10       12.08       10.32     11.89 o 
   3   8  10       49.14       51.53     30.04 o 
   4   8  10       18.09       12.03     29.35 o 
   5   8  10        0.05        7.66     31.95 o 
   6   8  10       11.91       12.68     26.21 o 
   7   8  10        0.55       -0.41     24.62 o 
   4   9  10       13.26       23.20     23.85 o 
   5   9  10       20.25       18.71     26.55 o 
   3  -5  11       15.34       13.20     16.37 o 
   4  -5  11        7.98        2.60      4.59 o 
   1  -4  11       27.75       27.20     30.15 o 
   2  -4  11       54.94       27.25     25.78 o 
   3  -4  11       77.63       40.29     38.96 o 
   4  -4  11       15.05        9.36     12.24 o 
   5  -4  11      106.25       91.13     16.73 o 
   6  -4  11        0.00        1.99      3.56 o 
   0  -3  11       21.01       21.01     29.46 o 
   1  -3  11       90.40       75.84     14.92 o 
   2  -3  11      180.30      192.86     26.82 o 
   3  -3  11      106.57       95.78     22.60 o 
   4  -3  11       11.46       15.06     20.65 o 
   5  -3  11        0.31        3.56     12.48 o 
   6  -3  11        0.44        4.15     14.29 o 
   7  -3  11        0.25        0.60      4.79 o 
  -1  -2  11       88.88       98.48     24.45 o 
   0  -2  11        2.37        4.34     19.11 o 
   1  -2  11      213.58      207.18     34.48 o 
   2  -2  11       65.35       51.51     20.32 o 
   3  -2  11       14.42        9.37     15.12 o 
   4  -2  11       90.67       74.61     18.53 o 
   5  -2  11       25.22       36.00     21.20 o 
   6  -2  11       30.92       18.47     16.99 o 
   7  -2  11       18.90        8.30     11.09 o 
   8  -2  11       14.54       12.03     12.04 o 
  -1  -1  11        1.49        2.34     15.88 o 
   0  -1  11       26.84       15.45     20.66 o 
   1  -1  11       17.02       11.49     28.93 o 
   2  -1  11       73.01       58.76     18.55 o 
   3  -1  11        0.04        4.35     18.03 o 
   4  -1  11        2.16       12.07     19.27 o 
   5  -1  11       46.93       50.16     23.47 o 
   6  -1  11        1.31        5.58     32.92 o 
   7  -1  11       91.61      129.00     33.72 o 
   8  -1  11        5.17        7.21      4.48 o 
  -1   0  11        2.78        7.34     17.01 o 
   0   0  11       39.16       39.99     17.50 o 
   1   0  11       36.45       45.43     23.62 o 
   2   0  11       42.57       58.56     23.13 o 
   3   0  11        0.03        5.72     23.66 o 
   4   0  11       43.61       29.52     20.74 o 
   5   0  11      443.70      651.46     80.46 o 
   6   0  11        0.58        2.29     31.13 o 
   7   0  11       13.07       12.86     31.07 o 
   8   0  11       20.14       10.62     22.06 o 
   9   0  11       12.62       14.80      7.21 o 
  -1   1  11        1.13        3.54     14.26 o 
   0   1  11        4.97       -0.41     12.22 o 
   1   1  11      141.31      135.67     31.07 o 
   2   1  11        2.22       11.12     21.97 o 
   3   1  11        8.32       10.49     23.57 o 
   4   1  11       11.86       45.48     41.61 o 
   5   1  11        2.15       -9.74     35.32 o 
   6   1  11      298.32      367.04     48.52 o 
   7   1  11      156.62      104.85     28.60 o 
   8   1  11       17.84        9.88     21.02 o 
   9   1  11        1.20        2.10      4.31 o 
  -1   2  11       11.90       15.26     17.18 o 
   0   2  11        0.40        2.99      8.17 o 
   1   2  11        0.00        3.95      8.17 o 
   2   2  11       79.49       86.87     24.15 o 
   3   2  11        0.75        0.74      3.40 o 
   4   2  11        3.17       45.86     61.86 o 
   5   2  11        4.53       10.09     40.97 o 
   6   2  11       68.53       56.74     30.82 o 
   7   2  11        1.82       11.61     25.55 o 
   8   2  11        0.01       14.01     36.14 o 
   9   2  11        0.78        5.84     28.31 o 
  -1   3  11      106.21      135.94     37.07 o 
   0   3  11        0.46        3.34     13.89 o 
   1   3  11       27.72       17.06     14.43 o 
   2   3  11       90.70       87.70     10.33 o 
   3   3  11       32.51       28.42     13.44 o 
   4   3  11       25.55       26.88     31.09 o 
   5   3  11       37.42       41.29     46.53 o 
   6   3  11       20.90       24.10     29.68 o 
   7   3  11       12.26       14.54     29.77 o 
   8   3  11      237.51      288.61     59.22 o 
   9   3  11        2.45       10.98     21.16 o 
   0   4  11       41.30       31.36     20.17 o 
   1   4  11       45.62       41.49     10.21 o 
   2   4  11       87.50       90.16     10.81 o 
   3   4  11        1.56        3.96      7.29 o 
   4   4  11        8.40        6.86     34.55 o 
   5   4  11       34.45       24.37     38.91 o 
   6   4  11       48.02       40.91     31.16 o 
   7   4  11       68.36       94.42     36.75 o 
   8   4  11      112.07      109.29     34.46 o 
   9   4  11        3.19        0.68     22.36 o 
   0   5  11       31.05       25.15     22.59 o 
   1   5  11       75.50       66.98     13.95 o 
   2   5  11       16.38       13.90     17.25 o 
   3   5  11        5.95        8.03      7.64 o 
   4   5  11        3.14       12.27     41.18 o 
   5   5  11      115.41      122.16     42.84 o 
   6   5  11       86.79       63.61     51.45 o 
   7   5  11        1.64        1.44     25.42 o 
   8   5  11        1.70       11.09     25.91 o 
   9   5  11       79.39       71.80     28.43 o 
   1   6  11      214.77      235.77     21.33 o 
   2   6  11        3.46        0.37      3.34 o 
   3   6  11       43.96       44.53     14.93 o 
   4   6  11       16.90       52.67     74.30 o 
   5   6  11      131.81      105.69     44.25 o 
   6   6  11      296.46      322.15     53.03 o 
   7   6  11      191.28      234.88     50.01 o 
   8   6  11        0.00        9.44     30.82 o 
   2   7  11       74.67       75.07     11.77 o 
   3   7  11      135.40      128.15     14.29 o 
   4   7  11        8.31       10.29     35.28 o 
   5   7  11        5.45       17.41     37.31 o 
   6   7  11       69.28       65.42     44.06 o 
   7   7  11       24.39       24.92     49.45 o 
   5   8  11        0.57       -0.99     35.25 o 
   3  -3  12      110.55      116.62     23.32 o 
   4  -3  12        0.23       -0.84     16.14 o 
   5  -3  12       15.77        9.55     18.15 o 
   2  -2  12       43.17       58.39     22.67 o 
   3  -2  12       70.78       60.87     24.21 o 
   4  -2  12       17.54       27.02     19.25 o 
   5  -2  12       15.54       29.14     19.06 o 
   6  -2  12       16.76       25.22     17.60 o 
   1  -1  12       25.86       19.16     20.24 o 
   2  -1  12       33.87       26.13     15.37 o 
   3  -1  12       63.25       54.78     22.89 o 
   4  -1  12        0.10       -4.37     17.60 o 
   5  -1  12      182.01      177.73     33.48 o 
   6  -1  12        1.50        0.97     29.61 o 
   7  -1  12        5.46        3.16     24.21 o 
   1   0  12      104.26       96.89     27.53 o 
   2   0  12        0.14        0.08     22.10 o 
   3   0  12        1.16       14.18     21.72 o 
   4   0  12        9.25        4.03     18.98 o 
   5   0  12      156.46      185.32     41.91 o 
   6   0  12        3.48        1.43     29.86 o 
   7   0  12        2.02        5.48     29.43 o 
   8   0  12        0.44        5.98     20.39 o 
   1   1  12       61.32       41.10     22.06 o 
   2   1  12       14.49       16.75     25.87 o 
   3   1  12       13.40        0.64     20.01 o 
   4   1  12        0.82       14.58     39.99 o 
   5   1  12        1.03        1.93     31.15 o 
   6   1  12        0.00      -11.45     34.02 o 
   7   1  12        0.25       -0.23     23.41 o 
   8   1  12        0.35        4.65     20.72 o 
   1   2  12        0.99       26.55     36.57 o 
   2   2  12        3.27       18.23     41.64 o 
   3   2  12       17.05        2.05     40.16 o 
   4   2  12        7.53        1.48     41.24 o 
   5   2  12        0.00        1.00     36.92 o 
   6   2  12        6.01       -2.78     25.59 o 
   7   2  12        5.43       -4.13     21.89 o 
   8   2  12        9.86       26.66     29.14 o 
   1   3  12        2.39        2.23      4.01 o 
   2   3  12       16.87        5.13     12.19 o 
   3   3  12       20.20       58.22     54.19 o 
   4   3  12       17.56       10.49     27.90 o 
   5   3  12       15.40        8.90     29.03 o 
   6   3  12       75.18       72.31     27.30 o 
   7   3  12       89.61       68.00     33.68 o 
   8   3  12        0.27        2.67     31.57 o 
   2   4  12        2.16        4.51      6.93 o 
   3   4  12       46.65       45.49      8.10 o 
   4   4  12        3.40       -2.01     31.20 o 
   5   4  12       23.67       15.45     31.08 o 
   6   4  12       27.97       41.28     42.28 o 
   7   4  12       68.13       60.92     36.17 o 
   8   4  12        0.40       -5.69     34.94 o 
   2   5  12        2.25        3.88      4.70 o 
   3   5  12       10.04       10.64      7.92 o 
   4   5  12        0.49       -1.59     40.63 o 
   5   5  12       10.14       -7.50     32.33 o 
   6   5  12       23.10       18.63     39.72 o 
   7   5  12       31.24       26.55     37.28 o 
   4   6  12       22.22       13.30     59.95 o 
   5   6  12        1.61       -6.48     37.17 o 
   6   6  12       33.80       21.15     39.54 o 
   4   1  13        0.19       19.25     40.72 o 
   5   1  13        2.03        2.54     37.76 o 
   4   2  13        0.33      -11.94     36.40 o 
   5   2  13        2.66       -3.68     42.59 o 
   6   2  13       41.73       28.80     28.78 o 
   5   3  13        6.57       11.18     28.92 o 
                                                 
